# Supplementary material for: The relationship between blood metabolites of the tryptophan pathway and kidney function: a bidirectional Mendelian randomization analysis
Source: Sci Rep. 2020 Jul 29;10:12675. doi: 10.1038/s41598-020-69559-x (PMC7391729; doi:10.1038/s41598-020-69559-x)
Supplement: Supplementary file 2 [file 41598_2020_69559_MOESM2_ESM.xlsx]

## Sheet: Supplement - Content
The Relationship between Blood Metabolites of the Tryptophan Pathway and Kidney Function: A Bidirectional Mendelian Randomization Analysis
Yurong Cheng, Yong Li, Paula Benkowitz, Claudia Lamina, Anna Köttgen, Peggy Sekula
Supplementary Tables - Content
Supplementary Table 1: Selected studies reporting on associations of metabolites of tryptophan pathway with kidney function or disease
Supplementary Table 2: Description of the selected studies
Supplementary Table 3: Overview of SNPs selected as genetic instruments in various analyses
Supplementary Table 4: Results of conducted main and sensitivity analyses
Supplementary Table 5: Detailed informantion on all genetic instruments used in any MR analysis and definition of subsets
Supplementary Table 6: Identified genome-wide association studies of metabolic traits

## Sheet: STable 1
Supplementary Table 1: Selected studies reporting on associations of metabolites of tryptophan pathway with kidney function or disease
No	Reference	PMID	Study design	Research question	Outcome(s)	Measurement technique	Evaluated metabolites of interests1
							trypto- phan	C-glycosyl- trypto- phan	5-OH- L-trypto- phan	sero- tonin	5-OH- indole- acetate	kynu- renine	kynu- renate	xanthu- renate	anthra- nilate	3-OH-L- kynu- renine	3-OH- anthra- nilate	quino- linate	indole-3- lactate	indole-3- propio- nate	indole acetate	3-indoxyl sulfate	others
1	Walser et al. 1993	8301937	case-control study	to assess free and total tryptophan levels (serum) in untreating pre-dialysis patients	levels eGFR	liquid chromatography	X
2	Schefold et al. 2009	19155537	case-control study	to evaluate changes in tryptophan metabolism and IDO activity in CKD (serum)	levels	mass spectrometry	X		X	X		X	X					X					IDO activity (kyn*100/Trp)
3	Rhee et al. 2010	20378825	case-control study	to identify metabolic markers (plasma) of end-stage kidney disease	levels	liquid chromatography, mass spectrometry	X		X			X	X			X						X
4	Toyohara et al. 2010	20613759	cohort of CKD cases	to identify solutes accumulating in CKD patients and to determine substances more sensitive for detecting early renal damage (plasma)	eGFR	capillary electrophoresis, mass spectrometry	X					X									X	X
5	Duranton et al. 2012	22626821	systematic review	to update existing knowledge on uremic toxins (blood)	levels	diverse							X		X						X	X
6	Goek et al. 2012	22464876	cross-sectional study (population-based)	to identify serum markers of kidney function	eGFR	targeted, Biocrates	X																ratios
7	Goek et al. 2013	23739151	prospective study (population-based)	to evaluate associations of serum metabolites with eGFR decline/incident CKD	annual eGFR change incident CKD	targeted, Biocrates	X					X											ratios (Kyn/Trp)
8	Rhee et al. 2013	23687356	prospective study (population-based)	to evaluate plasma metabolites (baseline) between people with and w/o incident CKD	incident CKD	liquid chromatography, mass spectrometry	X			X	X	X	X	X	X		X	X		X		X
9	Shah et al. 2013	23220422	cohort of CKD patients (stages: 2, 3, 4)	to ascertain differences in plasma metabolite levels	levels	untargeted, Metabolon	X	X		X		X							X	X	X	X
10	Duranton et al. 2014	24235289	cohort of CKD patients (stages: 2, 3, 4, 5)	to evaluate associations of urine and plasma concentrations in CKD patients	levels	targeted, Biocrates	X									X							ratios (OH-Kyn/Trp)
11	Niewczas et al. 2014	24429397	case-control study	to evaluate differences in plasma metabolite levels between type 2 diabetes patients who developed and who did not develop end-stage kidney disease	levels	untargeted, Metabolon	X	X		X		X	X						X	X	X	X
12	Nkuipou-Kenfack et al. 2014	24817014	cohort of CKD patients (varying stages) training set/test set	to investigate the potential value of molecular classifiers for CKD that combine urinary and/or plasma metabolomics with urinary proteomics	eGFR (baseline, prospective)	targeted, Biocrates										X
13	Yu et al. 2014	25011442	population-based cohort w/o CKD at baseline (African-Americans)	to investigate relationship between serum metabolites and eGFR (baseline) and incident CKD	eGFR (cross-sectional) incident CKD (prospective)	untargeted, Metabolon	X			X										X	X	X
14	Kimura et al. 2016	27188985	cohort of CKD patients	to prove that the levels of a subset of blood metabolites would predict the further worsening of kidney function	end-stage kidney disease	capillary electrophoresis and liquid chromatography mass spectrometry	X					X										X
15	Rhee et al. 2016	27172772	case-control study	to evaluate plasma metabolites between CKD patients with rapid progression vs CKD patients with stable disease	eGFR (baseline)	liquid chromatography, mass spectrometry	X		X	X	X	X	X	X	X		X	X		X		X
16	Sekula et al. 2016	26449609	population-based cohort	to evaluate associations between serum metabolites and eGFR and incident CKD	eGFR (baseline) eGFR decline (prospective)	untargeted, Metabolon	X	X	X	X		X							X	X	X	X
17	Solini et al. 2016	26684276	cohort of type 2 diabetes patients	To identify specific biomarkers (serum, urine, fe) of progression of renal dysfunction	eGFR (baseline) eGFR decline (prospective)	untargeted, Metabolon	X	X				X											METINDEX (arithmetic sum of serum C-glycosyltryptophan, pseudouridine, N-acetylthreonine)
18	Chen et al. 2017	28343144	case-control study	to uncover the relationship (blood/urine) between identified metabolites and gene expression of inflammation/Wnt/β-catenin signaling cascade to illuminate the molecular pathogenesis of patients with advanced CKD	levels	UPLC-MS	X					X	X	X								X
19	Grams et al. 2017	28971980	cohort of CKD patients (randomized clinical trial)	to identify metabolomic indicators in serum for CKD causes	CKD cause	untargeted, Metabolon							X										21 other metabolites of tryptophan pathway not further specified
20	Liu et al. 2017	29142974	cohort of type 2 diabetes patients with varying degree of diabetic nephropathy (none, early, overt)	to evaluate metabolic pathways in plasma associated with diabetic kidney disease in an Asian type 2 diabetes mellitus population	levels	tandem mass spectrometry and gas chromatography-mass spectrometry	X
21	Niewczas et al. 2017	28087576	cohort of type 1 diabetes patients	to examine serum metabolomic profiles associated with variation in renal function decline	renal function decline, end-stage kidney disease	untargeted, Metabolon	X	X		X		X	X						X	X	X	X
22	Sekula et al. 2017	29234020	population-based cohort, cohort of CKD patients	to characterize levels (plasma, urine, fe) of C-mannosyltryptophan and Pseudouridine	levels, eGFR	liquid chromatography, electrospray ionization– triple quadrupole mass spectrometry		X
23	Haukka et al. 2018	30217994	cohort of participants with normal albumin excretion rate and eGFR	to study metabolomics profile in serum of individuals who either developed incident microalbuminuria or remained normoalbuminuric during follow up	levels	untargeted, Metabolon		X
24	Xu et al. 2018	30144150	cohort of patients with sickle celldisease	to evaluate clinical, laboratory, genetic and metabolomic (plasma) factors with eGFR deline	baseline eGFR eGFR decline	liquid chromatography and mass spectrometry	X					X	X					X			X	X
25	Titan et al. 2019 Cin Chim Acta	30153452	cohort of CKD patients	to identify metabolites related to baseline eGFR in a CKD cohort	baseline eGFR	gas chromatography and mass spectrometry													X		X
26	Titan et al. 2019 PLoS One	30883578	cohort of CKD patients	to investigate associations between metabolites in blood and mortality and end-stage kidney disease in a CKD cohort	incident end-stage kidney disease	gas chromatography and mass spectrometry	X			X								X	X		X
1	All publications were screened for metabolites of tryptophan pathway. However, list of all evaluated metabolites in respective study is not always provided.

## Sheet: STable 2
Supplementary Table 2: Description of the selected studies
Type	Reference	PMID	Outcome	# Contributing studies	Sample ethnicity	Sample size total	Genetic data	Analysis method	Results availability	Study groups contributing >1 GWAS					Potential overlap in comparison to Pattaro et al. 2016
										KORA	ERF	EGCUT	FHS	TwinsUK
genome-wide association study of kidney function	Pattaro et al. 2016	26831199	estimated glomerular filtration rate (eGFR), unit: mL/min/1.73m2	48	participants from several European and non-European countries of European descent	133413	>2 millions (imputed)	meta-analysis (fixed effect, inverse variance weighted) of study-specific analysis results per study: regression analysis of residuals of log eGFR on genotype dosages (additive); derivation of residuals included age and sex as well as further study-specific covariables	all results publicly available	F3: N=1,641 F4: N=1,814	N=2,561	370K: N=863 Omni: N=261	N=7,782	N=0	1
genome-wide association study of metabolites	Rhee et al. 2013	23823483	217 metabolites (plasma) MS, targeted, unitless	1	US-Americans of European descent	2076	>2 millions (imputed)	linear mixed model of normalized residuals of metabolite concentration (adjusted for age and sex) on genotype dosages (additive), incl. pedigree	results for association p<10-3 available	N=0	N=0	N=0	Offspring: N=2,076	N=0	0
genome-wide association study of metabolites	Shin et al. 2014	24816252	486 metabolites (plasma or serum) Metabolon assay, unitless	2	participants from UK and from Germany (mainly European descent)	7824	>2 millions (imputed)	meta-analysis (fixed effect, inverse variance weighted) of study-specific analysis results per study: linear (mixed) model regression analysis of log10 metabolite measurements on best guess genotypes/genotype dosages (additive), age, sex and further variables if requested	all results publicly available	F4: N=1,768	N=0	N=0	N=0	N=6,056	0.01
genome-wide association study of metabolites	Draisma et al. 2015	26068415	129 metabolites (serum) Biocrates assay, unit: not provided	7	participants from several European countries and Australia (mainly European descent)	7478	>2 millions (imputed)	meta-analysis (fixed effect, inverse variance weighted) of study-specific analysis results per study: log-transformed metabolite measurements were regressed on genotype dosages (additive), age, sex and further if requested	all results publicly available	F4: N=1,797	N=940	N=872	N=0	N=1,235	0.03
genome-wide association study of metabolites	Long et al. 2017	28263315	644 metabolites (serum) Metabolon assay, unitless	1	participants of European descent from UK	1960	~6.7 millions common variants ~4.7 millions rare variants (whole-genome sequencing)	linear mixed model of log10 mean metabolite concentration of median scaled values from 3 visits on genotype dosages (additive), age, sex and pedigree	results for association p<10-5 available	N=0	N=0	N=0	N=0	N=1,960	0

## Sheet: STable 3
Supplementary Table 3: Overview of SNPs selected as genetic instruments in various analyses
Analysis and Exposure				Genetic variants			LD-based selection of instruments1		Strength of instruments			Summary statistics from GWAS on exposure
Direction	#	Exposure	ExposurePublication	SNP	Chr:Position	Gene	R²<0.2	R²<0.001	Trait Variance2	Explained Variance3	F statistics3	N total	Allele1	Allele2	Allele frequency	Effect size	SE	p
Met → eGFR	1	3-indoxyl sulfate	Rhee et al. 2013	rs875480	5:123334829	intergenic	1		NA	NA	NA	NA	G	A	0.243484	0.249609	0.0439935	1.4e-08
Met → eGFR	1	indoleacetate	Shin et al. 2014	rs7809234	7:50610379	DDC/DDC-AS1	1	1	0.029584	0.00598533	43.2214	7180	T	A	0.1245	-0.0285	0.0045	1.604e-10
Met → eGFR	2	indoleacetate	Shin et al. 2014	rs6497490*	16:20477474	ACSM2A	1	1	0.029584	0.00653079	47.1862	7180	G	T	0.1177	0.0305	0.0055	3.487e-08
Met → eGFR	1	3-indoleacetylglutamine	Long et al. 2017	rs2221448†	16:20484870	ACSM2A	1		NA	NA	NA	1293	T	G	0.2463	0.28273	0.062042	7.23184e-10
Met → eGFR	1	indole-3-lactate	Shin et al. 2014	rs15676	9:131572027	TBC1D13	1		0.0225	0.00664534	46.4071	6939	G	A	0.2877	-0.0191	0.0027	1.326e-12
Met → eGFR	1	indole-3-propionate	Long et al. 2017	rs1505101†	16:20485077	ACSM2A	1		NA	NA	NA	1952	C	T	0.2879	-0.247099	0.047553	4.34628e-12
Met → eGFR	1	indole-3-propionate	Rhee et al. 2013	rs12699655	7:14730795	DGKB	1		NA	NA	NA	NA	G	T	0.45103	-0.207565	0.0374786	3.06e-08
Met → eGFR	1	indole-3-propionate	Shin et al. 2014	rs6497490*	16:20477474	ACSM2A	1		0.04	0.0180398	135.139	7358	G	T	0.1179	0.0589	0.0068	6.263e-18
Met → eGFR	2	indole-3-propionate	Shin et al. 2014	rs1394678†	16:20491058	ACSM2A	1	1	0.04	0.0125904	93.7956	7358	T	C	0.2785	-0.0354	0.0038	1.696e-20
Met → eGFR	1	kynurenate	Long et al. 2017	rs2114406	10:90033593	intergenic	1		NA	NA	NA	1958	G	A	0.343	-0.187049	0.04553	3.83994e-08
Met → eGFR	1	kynurenine	Rhee et al. 2013	rs893468*	3:72520243	intergenic	1		NA	NA	NA	NA	T	C	0.238834	-0.299833	0.0534671	2.05e-08
Met → eGFR	1	kynurenine	Shin et al. 2014	rs10085935	8:39806267	RP11-44K6.3/IDO2	1	1	0.012544	0.00397778	29.4173	7368	T	C	0.3782	-0.0103	0.0017	3.326e-09
Met → eGFR	2	kynurenine	Shin et al. 2014	rs3184504	12:111884608	SH2B3	1	1	0.012544	0.00884139	65.7066	7368	T	C	0.4851	0.0149	0.0017	6.046e-18
Met → eGFR	3	kynurenine	Shin et al. 2014	rs5014370	16:87862718	intergenic	1		0.012544	0.0057002	42.2284	7368	C	T	0.1368	0.0174	0.0027	9.796e-11
Met → eGFR	4	kynurenine	Shin et al. 2014	rs750950	16:87873247	SLC7A5	1		0.012544	0.00757784	56.2446	7368	C	A	0.3558	-0.0144	0.0018	2.342e-16
Met → eGFR	5	kynurenine	Shin et al. 2014	rs8051149	16:87878822	SLC7A5	1	1	0.012544	0.0177722	133.279	7368	A	G	0.2127	0.0258	0.0025	9.073e-26
Met → eGFR	1	tryptophan	Shin et al. 2014	rs284191	1:92236048	TGFBR3	1	1	0.004624	0.00368681	27.2094	7355	G	A	0.385	0.006	0.001	1.973e-09
Met → eGFR	2	tryptophan	Shin et al. 2014	rs7584842	2:11756260	GREB1	1	1	0.004624	0.00268792	19.8175	7355	C	T	0.4623	0.005	0.0009	4.15e-08
Met → eGFR	3	tryptophan	Shin et al. 2014	rs710580	3:189809163	P3H2	1	1	0.004624	0.00248093	18.2877	7355	A	C	0.3566	-0.005	0.0009	3.574e-08
Met → eGFR	4	tryptophan	Shin et al. 2014	rs972459	3:191855497	intergenic	1	1	0.004624	0.00263631	19.4361	7355	C	T	0.4213	-0.005	0.0009	1.969e-08
Met → eGFR	5	tryptophan	Shin et al. 2014	rs4306882	3:21062584	intergenic	1	1	0.004624	0.00332637	24.5405	7355	G	T	0.3847	0.0057	0.0009	2.52e-10
Met → eGFR	6	tryptophan	Shin et al. 2014	rs13122250	4:156808288	TDO2	1	1	0.004624	0.00410773	30.3287	7355	C	T	0.4458	-0.0062	0.0009	8.949e-12
Met → eGFR	7	tryptophan	Shin et al. 2014	rs17314234	4:156810755	TDO2	1		0.004624	0.00545152	40.3047	7355	T	C	0.1026	-0.0117	0.0017	1.984e-11
Met → eGFR	8	tryptophan	Shin et al. 2014	rs4695138	4:45956180	intergenic	1	1	0.004624	0.00290938	21.4551	7355	T	A	0.4648	-0.0052	0.0009	7.996e-09
Met → eGFR	9	tryptophan	Shin et al. 2014	rs1016522	5:143193326	CTB-57H20.1/HMHB1	1	1	0.004624	0.00354372	26.1497	7355	G	A	0.4197	-0.0058	0.0009	1.589e-10
Met → eGFR	10	tryptophan	Shin et al. 2014	rs4958379	5:154010041	intergenic	1	1	0.004624	0.00265475	19.5723	7355	A	G	0.433	-0.005	0.0009	2.176e-08
Met → eGFR	11	tryptophan	Shin et al. 2014	rs1559063	5:172348594	ERGIC1	1	1	0.004624	0.00275292	20.2981	7355	G	C	0.3791	-0.0052	0.0009	7.818e-09
Met → eGFR	12	tryptophan	Shin et al. 2014	rs4615256	5:62700867	intergenic	1	1	0.004624	0.00258513	19.0577	7355	G	A	0.4673	-0.0049	0.0009	4.988e-08
Met → eGFR	13	tryptophan	Shin et al. 2014	rs1373962	5:83527862	EDIL3	1	1	0.004624	0.00260092	19.1744	7355	C	T	0.4027	-0.005	0.0009	2.707e-08
Met → eGFR	14	tryptophan	Shin et al. 2014	rs6901004	6:111554822	RP11-428F8.2	1	1	0.004624	0.00393496	29.0481	7355	G	C	0.4258	0.0061	0.0009	1.078e-11
Met → eGFR	15	tryptophan	Shin et al. 2014	rs11153280	6:111589293	KIAA1919	1		0.004624	0.00266331	19.6357	7355	A	C	0.4392	0.005	0.0009	1.979e-08
Met → eGFR	16	tryptophan	Shin et al. 2014	rs6935961	6:125636350	intergenic	1	1	0.004624	0.00334569	24.6834	7355	G	A	0.4422	0.0056	0.0009	3.753e-10
Met → eGFR	17	tryptophan	Shin et al. 2014	rs38271	7:14307031	DGKB	1	1	0.004624	0.00271624	20.0269	7355	G	A	0.4075	0.0051	0.0009	1.185e-08
Met → eGFR	18	tryptophan	Shin et al. 2014	rs7463805	8:110753672	intergenic	1	1	0.004624	0.0030319	22.3614	7355	C	T	0.4787	0.0053	0.0009	4.596e-09
Met → eGFR	19	tryptophan	Shin et al. 2014	rs6480970	10:54568664	intergenic	1	1	0.004624	0.00245674	18.1089	7355	G	A	0.3841	0.0049	0.0009	4.287e-08
Met → eGFR	20	tryptophan	Shin et al. 2014	rs603446	11:116654435	ZPR1	1	1	0.004624	0.00277822	20.4852	7355	T	C	0.4448	0.0051	0.0009	1.383e-08
Met → eGFR	21	tryptophan	Shin et al. 2014	rs9511152	13:19596767	PHF2P2	1	1	0.004624	0.00266565	19.6529	7355	G	A	0.441	0.005	0.0009	2.985e-08
Met → eGFR	22	tryptophan	Shin et al. 2014	rs2111118	16:54049153	FTO	1	1	0.004624	0.0026486	19.5269	7355	C	T	0.3793	-0.0051	0.0009	1.212e-08
Met → eGFR	1	quinolinate	Rhee et al. 2013	rs6752042	2:211386664	CPS1	1	1	NA	NA	NA	NA	A	T	0.106228	0.406111	0.0734168	3.17e-08
Met → eGFR	2	quinolinate	Rhee et al. 2013	rs893468*	3:72520243	intergenic	1	1	NA	NA	NA	NA	T	C	0.238834	-0.321022	0.0536287	2.15e-09
Met → eGFR	1	xanthurenate	Rhee et al. 2013	rs4148325	2:234673309	UGT1A10/UGT1A6/UGT1A4/UGT1A3/UGT1A7/UGT1A1/UGT1A5/UGT1A8/UGT1A9	1		NA	NA	NA	NA	T	C	0.313178	0.233895	0.0399714	4.87e-09
eGFR → Met	1	eGFR	Pattaro et al. 2016	rs267734	1:150951477	intergenic	1	1	0.016	0.00127463	170.663	133724	C	T	0.2057	0.0079	0.00112113	4.0123e-13
eGFR → Met	2	eGFR	Pattaro et al. 2016	rs1800615	1:15832281	CASP9	1	1	0.016	0.000886564	118.657	133723	T	C	0.3021	-0.0058	0.000917292	1.90056e-09
eGFR → Met	3	eGFR	Pattaro et al. 2016	rs3850625	1:201016296	CACNA1S	1	1	0.016	0.000850266	113.749	133669	A	G	0.1209	0.008	0.0014269	6.40639e-09
eGFR → Met	4	eGFR	Pattaro et al. 2016	rs3820716	2:148680260	ACVR2A	1	1	0.016	0.000843364	112.894	133751	G	A	0.478	0.0052	0.000917292	2.73375e-09
eGFR → Met	5	eGFR	Pattaro et al. 2016	rs807601	2:15793014	intergenic	1	1	0.016	0.00114811	153.692	133714	T	G	0.3395	0.0064	0.000917292	6.60034e-12
eGFR → Met	6	eGFR	Pattaro et al. 2016	rs715	2:211543055	CPS1	1	1	0.016	0.00248103	324.477	130461	C	T	0.3139	-0.0096	0.00101921	2.29926e-21
eGFR → Met	7	eGFR	Pattaro et al. 2016	rs2712184	2:217682779	AC007563.5	1	1	0.016	0.00073023	97.7711	133795	C	A	0.4182	0.0049	0.000917292	2.74833e-08
eGFR → Met	8	eGFR	Pattaro et al. 2016	rs1260326	2:27730940	GCKR	1	1	0.016	0.00140499	188.203	133767	T	C	0.4168	0.0068	0.000917292	3.37784e-14
eGFR → Met	9	eGFR	Pattaro et al. 2016	rs6546838	2:73679280	ALMS1	1	1	0.016	0.00194817	261.166	133798	G	A	0.2358	0.0093	0.00101921	7.71926e-20
eGFR → Met	10	eGFR	Pattaro et al. 2016	rs17349818	2:73792207	ALMS1	1		0.016	0.00107325	138.704	129101	G	A	0.0685	0.0116	0.00214035	2.53012e-08
eGFR → Met	11	eGFR	Pattaro et al. 2016	rs6088580	20:33285053	NCOA6/PIGU	1	1	0.016	0.000941864	125.17	132773	C	G	0.4698	-0.0055	0.000917292	7.16631e-10
eGFR → Met	12	eGFR	Pattaro et al. 2016	rs17216707	20:52732362	intergenic	1	1	0.016	0.00144108	192.884	133656	C	T	0.2057	0.0084	0.00112113	5.9577e-13
eGFR → Met	13	eGFR	Pattaro et al. 2016	rs6795744	3:13906850	WNT7A	1	1	0.016	0.000824436	110.331	133718	A	G	0.1548	0.0071	0.00122306	9.60076e-09
eGFR → Met	14	eGFR	Pattaro et al. 2016	rs2861422	3:141724644	TFDP2	1	1	0.016	0.00134409	178.71	132783	T	C	0.2684	0.0074	0.00101921	9.11646e-14
eGFR → Met	15	eGFR	Pattaro et al. 2016	rs228611	4:103561709	MANBA	1	1	0.016	0.000942697	126.239	133788	A	G	0.4737	-0.0055	0.000917292	4.66353e-10
eGFR → Met	16	eGFR	Pattaro et al. 2016	rs7660542	4:77234758	CCDC158	1		0.016	0.00159856	210.53	131491	T	G	0.2463	0.0083	0.00101921	3.02093e-16
eGFR → Met	17	eGFR	Pattaro et al. 2016	rs17319721	4:77368847	SHROOM3	1	1	0.016	0.00398233	534.558	133700	A	G	0.4303	-0.0114	0.000917292	1.31588e-37
eGFR → Met	18	eGFR	Pattaro et al. 2016	rs4371638	4:77440267	SHROOM3	1		0.016	0.0017538	218.076	124129	T	C	0.4761	-0.0075	0.00101921	1.72725e-12
eGFR → Met	19	eGFR	Pattaro et al. 2016	rs11097396	4:77440333	SHROOM3	1		0.016	0.00146331	179.983	122819	G	C	0.2245	0.0082	0.0014269	2.81164e-09
eGFR → Met	20	eGFR	Pattaro et al. 2016	rs12187932	5:176643151	NSD1	1		0.016	0.000800873	107.179	133723	A	G	0.4394	-0.0051	0.000917292	8.73151e-09
eGFR → Met	21	eGFR	Pattaro et al. 2016	rs6420094	5:176817636	SLC34A1	1	1	0.016	0.00256789	337.424	131066	G	A	0.3354	-0.0096	0.00101921	4.91989e-22
eGFR → Met	22	eGFR	Pattaro et al. 2016	rs11959928	5:39397132	DAB2/C9	1	1	0.016	0.00212274	284.416	133703	A	T	0.4409	-0.0083	0.000917292	1.66349e-20
eGFR → Met	23	eGFR	Pattaro et al. 2016	rs7735249	5:53310139	ARL15	1	1	0.016	0.000992301	131.621	132513	G	C	0.072	0.0109	0.00183458	2.08768e-09
eGFR → Met	24	eGFR	Pattaro et al. 2016	rs316009	6:160675764	SLC22A2	1	1	0.016	0.00192374	257.903	133807	T	C	0.0996	0.0131	0.0014269	4.37783e-19
eGFR → Met	25	eGFR	Pattaro et al. 2016	rs3798156	6:160676216	SLC22A2	1		0.016	0.00166715	223.287	133712	T	C	0.1235	-0.0111	0.00132498	1.48625e-16
eGFR → Met	26	eGFR	Pattaro et al. 2016	rs533452	6:160697762	SLC22A2	1		0.016	0.000800798	107.144	133691	A	G	0.3519	0.0053	0.000917292	1.16296e-08
eGFR → Met	27	eGFR	Pattaro et al. 2016	rs2481031	6:160756729	intergenic	1		0.016	0.000712615	95.398	133777	G	T	0.3518	-0.005	0.000917292	4.24422e-08
eGFR → Met	28	eGFR	Pattaro et al. 2016	rs12209517	6:160756736	intergenic		1	0.016	0.00153611	205.677	133691	G	C	0.1307	-0.0104	0.00132498	1.07112e-14
eGFR → Met	29	eGFR	Pattaro et al. 2016	rs9472135	6:43809802	intergenic	1	1	0.016	0.00165721	221.915	133689	C	T	0.293	0.008	0.00101921	3.33603e-15
eGFR → Met	30	eGFR	Pattaro et al. 2016	rs10277115	7:1285195	intergenic	1	1	0.016	0.00202629	235.31	115895	A	T	0.2347	0.0095	0.0014269	1.05408e-10
eGFR → Met	31	eGFR	Pattaro et al. 2016	rs7805747	7:151407801	PRKAG2	1	1	0.016	0.00395247	522.884	131772	A	G	0.2492	-0.013	0.00112113	7.95646e-29
eGFR → Met	32	eGFR	Pattaro et al. 2016	rs2536067	7:151425449	PRKAG2	1		0.016	0.000877759	117.54	133794	A	G	0.4961	-0.0053	0.000917292	3.67124e-09
eGFR → Met	33	eGFR	Pattaro et al. 2016	rs11766070	7:156261602	intergenic	1	1	0.016	0.000976174	130.623	133683	G	A	0.2564	0.0064	0.00101921	4.82591e-10
eGFR → Met	34	eGFR	Pattaro et al. 2016	rs848490	7:77555005	PHTF2	1	1	0.016	0.00130709	166.595	127291	G	C	0.2681	-0.0073	0.00101921	7.79908e-13
eGFR → Met	35	eGFR	Pattaro et al. 2016	rs3758086	8:23714992	intergenic	1	1	0.016	0.00153274	205.206	133679	A	G	0.4178	-0.0071	0.000917292	1.70626e-15
eGFR → Met	36	eGFR	Pattaro et al. 2016	rs13281181	8:23773349	intergenic	1		0.016	0.00148144	193.493	130420	G	A	0.1311	-0.0102	0.00183458	1.89988e-08
eGFR → Met	37	eGFR	Pattaro et al. 2016	rs10869043	9:71171819	RP11-274B18.4	1		0.016	0.000729392	97.6048	133721	C	A	0.1655	0.0065	0.00122306	3.87288e-08
eGFR → Met	38	eGFR	Pattaro et al. 2016	rs10115871	9:71365463	PIP5K1B	1		0.016	0.00112527	150.566	133656	A	T	0.2776	0.0067	0.00112113	6.85107e-09
eGFR → Met	39	eGFR	Pattaro et al. 2016	rs4744712	9:71434707	PIP5K1B	1	1	0.016	0.00150729	201.856	133720	A	C	0.3961	-0.0071	0.000917292	4.29351e-15
eGFR → Met	40	eGFR	Pattaro et al. 2016	rs7041792	9:71589237	PIP5K1B	1		0.016	0.000994252	133.082	133720	G	A	0.1649	-0.0076	0.00122306	2.30498e-10
eGFR → Met	41	eGFR	Pattaro et al. 2016	rs1044261	10:1065710	IDI2/GTPBP4	1	1	0.016	0.00116804	156.476	133810	T	C	0.0795	-0.0113	0.00163074	1.20546e-11
eGFR → Met	42	eGFR	Pattaro et al. 2016	rs10994860	10:52645424	A1CF	1	1	0.016	0.00107117	143.369	133702	T	C	0.1875	0.0075	0.00112113	1.16033e-10
eGFR → Met	43	eGFR	Pattaro et al. 2016	rs2486681	10:94805665	EXOC6	1		0.016	0.000757269	101.332	133713	A	G	0.4124	-0.005	0.000917292	2.8875e-08
eGFR → Met	44	eGFR	Pattaro et al. 2016	rs913423	10:94845036	intergenic	1	1	0.016	0.000840068	111.704	132861	G	A	0.4618	0.0052	0.000917292	5.1011e-09
eGFR → Met	45	eGFR	Pattaro et al. 2016	rs163160	11:2789955	KCNQ1	1	1	0.016	0.000820654	109.827	133721	G	A	0.1779	-0.0067	0.00112113	9.67693e-09
eGFR → Met	46	eGFR	Pattaro et al. 2016	rs963837	11:30749090	intergenic	1	1	0.016	0.00189095	253.475	133795	C	T	0.4632	0.0078	0.000917292	5.68847e-18
eGFR → Met	47	eGFR	Pattaro et al. 2016	rs290071	11:31006368	DCDC1	1		0.016	0.000939596	125.84	133806	C	T	0.1892	-0.007	0.00122306	2.5152e-09
eGFR → Met	48	eGFR	Pattaro et al. 2016	rs4014195	11:65506822	intergenic	1	1	0.016	0.00106916	143.122	133723	G	C	0.3581	-0.0061	0.000917292	2.18953e-11
eGFR → Met	49	eGFR	Pattaro et al. 2016	rs7956634	12:15321194	RERG	1	1	0.016	0.000879824	117.754	133722	C	T	0.1873	0.0068	0.00112113	2.4585e-09
eGFR → Met	50	eGFR	Pattaro et al. 2016	rs10491967	12:3368093	TSPAN9	1	1	0.016	0.000989237	132.489	133800	A	G	0.1044	-0.0092	0.0014269	3.0327e-10
eGFR → Met	51	eGFR	Pattaro et al. 2016	rs16930370	12:3387697	TSPAN9	1		0.016	0.000785243	105.073	133706	C	T	0.1817	-0.0065	0.00112113	1.47858e-08
eGFR → Met	52	eGFR	Pattaro et al. 2016	rs10774021	12:349298	SLC6A13	1	1	0.016	0.00113383	151.876	133799	C	T	0.3535	0.0063	0.000917292	4.77056e-12
eGFR → Met	53	eGFR	Pattaro et al. 2016	rs11062344	12:418326	KDM5A	1		0.016	0.00142411	185.287	129924	T	C	0.1603	-0.0092	0.00163074	2.9178e-08
eGFR → Met	54	eGFR	Pattaro et al. 2016	rs11613352	12:57792580	R3HDM2	1	1	0.016	0.00071705	95.2768	132780	T	C	0.229	0.0057	0.00101921	4.66688e-08
eGFR → Met	55	eGFR	Pattaro et al. 2016	rs476633	15:41392134	INO80	1	1	0.016	0.000796607	106.6	133713	G	C	0.4294	-0.0051	0.000917292	8.89741e-09
eGFR → Met	56	eGFR	Pattaro et al. 2016	rs2467853	15:45698793	SPATA5L1	1	1	0.016	0.00465216	620.442	132748	G	T	0.3752	-0.0126	0.000917292	1.04604e-42
eGFR → Met	57	eGFR	Pattaro et al. 2016	rs3737267	15:45702799	SPATA5L1	1		0.016	0.00152268	204.056	133809	G	A	0.0744	-0.0133	0.00173266	2.64602e-14
eGFR → Met	58	eGFR	Pattaro et al. 2016	rs9806724	15:45740212	C15orf48	1		0.016	0.000826528	110.609	133715	C	T	0.1608	-0.007	0.00122306	1.03596e-08
eGFR → Met	59	eGFR	Pattaro et al. 2016	rs663992	15:45950259	SQRDL/RP11-96O20.4	1		0.016	0.0011595	154.22	132854	G	C	0.3255	0.0065	0.000917292	1.26547e-11
eGFR → Met	60	eGFR	Pattaro et al. 2016	rs7172766	15:53906763	WDR72	1		0.016	0.000913516	122.251	133704	A	G	0.4083	-0.0055	0.000917292	8.43501e-10
eGFR → Met	61	eGFR	Pattaro et al. 2016	rs491567	15:53946593	WDR72	1	1	0.016	0.00151499	202.894	133723	C	A	0.2203	0.0084	0.00101921	2.86384e-15
eGFR → Met	62	eGFR	Pattaro et al. 2016	rs1394125	15:76158983	UBE2Q2	1	1	0.016	0.00151262	202.602	133740	A	G	0.3486	-0.0073	0.00101921	5.47014e-14
eGFR → Met	63	eGFR	Pattaro et al. 2016	rs13329952	16:20366507	UMOD	1	1	0.016	0.00473044	631.031	132769	C	T	0.1863	0.0158	0.00112113	9.46857e-43
eGFR → Met	64	eGFR	Pattaro et al. 2016	rs11864909	16:20400839	RP11-429K17.1/PDILT	1		0.016	0.00355842	477.095	133600	T	C	0.2787	0.0119	0.00101921	1.00008e-30
eGFR → Met	65	eGFR	Pattaro et al. 2016	rs12920708	16:20407237	PDILT	1		0.016	0.00106324	142.266	133664	A	C	0.2329	-0.0069	0.00112113	9.87677e-10
eGFR → Met	66	eGFR	Pattaro et al. 2016	rs894680	17:19440538	SLC47A1	1	1	0.016	0.00127619	169.528	132671	A	G	0.4086	-0.0065	0.000917292	1.02931e-11
eGFR → Met	67	eGFR	Pattaro et al. 2016	rs6503507	17:37525274	FBXL20	1	1	0.016	0.0013912	186.291	133722	T	C	0.2606	0.0076	0.00101921	1.49452e-14
eGFR → Met	68	eGFR	Pattaro et al. 2016	rs11655550	17:37610123	intergenic	1		0.016	0.0009522	126.704	132940	C	T	0.2	-0.0069	0.00112113	1.66811e-09
eGFR → Met	69	eGFR	Pattaro et al. 2016	rs2159373	17:59237499	BCAS3	1		0.016	0.00163245	218.646	133721	A	G	0.1962	0.0091	0.00112113	3.0073e-16
eGFR → Met	70	eGFR	Pattaro et al. 2016	rs11655511	17:59287269	BCAS3		1	0.016	0.00151665	203.062	133687	C	T	0.2282	0.0083	0.00112113	1.03527e-13
eGFR → Met	71	eGFR	Pattaro et al. 2016	rs11657044	17:59450105	BCAS3/RP11-332H18.5	1	1	0.016	0.0024977	331.962	132577	T	C	0.1855	-0.0115	0.00122306	7.88807e-22
eGFR → Met	72	eGFR	Pattaro et al. 2016	rs9907356	17:59454615	BCAS3/RP11-332H18.5	1		0.016	0.000888877	118.174	132831	A	G	0.0627	-0.011	0.0019365	9.09113e-09
eGFR → Met	73	eGFR	Pattaro et al. 2016	rs887258	17:59479580	TBX2/TBX2-AS1	1		0.016	0.000900326	120.365	133572	C	G	0.218	-0.0065	0.00112113	8.67929e-09
eGFR → Met	74	eGFR	Pattaro et al. 2016	rs12460876	19:33356891	SLC7A9	1	1	0.016	0.0013046	174.653	133702	C	T	0.398	0.0066	0.000917292	1.85857e-13
eGFR → Met	75	eGFR	Pattaro et al. 2016	rs12975033	19:49249443	IZUMO1	1	1	0.016	0.000835034	111.756	133724	T	A	0.4457	0.0052	0.000917292	4.74858e-09
	Rhee et al. 2013 PMID: 23823483; Shin et al. 2016 PMID: 24816252; Long et al. 2017 PMID: 28263315
	Pattaro et al. 2016 PMID: 26831199
1	For main analysis, independent instruments were selected using linkage disequilibrium cutoff of R²=0.2. For sensitivity analysis, an additional cutoff of R²=0.001 was applied. When applying R²=0.001, clumping resulted often in a smaller selection of variants. Remarkably, 2 other variants were selected for eGFR instead of previously selected ones in the same area (highlighted).
2	Variance of eGFR: reported variance of the sex- and age-adjusted log(eGFR) residuals of 11,827 European-ancestry participants in the contributing population-based ARIC study (PMID: 31152163) Variance of metabolites: squared average of reported standard deviations of log10-transformed metabolite levels from the 2 contributing studies (PMID: 24816252)
3	Explained variance was calculated as: R² = (reported GWAS effect)² × 2 × minor allele frequency × (1 - minor allele frequency) / variance of trait F statistics per variant was calculated as: (Sample size - 2) × R² / (1 - R²) (PMID: 26661904)
*	For the two pairs of metabolites (Rhee et al. 2013: kynurenine/quinolinate; Shin et al. 2014: indoleacetate/indole-3-propionate) a single variant was selected for both traits each.
†	The three marked genetic variants are in linkage disequilibrium (R²>0.7). Otherwise, R² <0.2 across all evaluated traits.

## Sheet: STable 4
Supplementary Table 4: Results of conducted main and sensitivity analyses
Direction	Exposure		Outcome		Method1	N SNPs	Effect Estimate (SE)	95% CI	p
Met → eGFR	3-indoxyl sulfate	Rhee et al. 2013	eGFR	Pattaro et al. 2016	Main Analysis: Wald ratio estimator/IVW (LD: R²<0.2)	1	-0.0012 (0.0041)	(-0.0092;0.0068)	0.768494
Met → eGFR	indole-3-lactate	Shin et al. 2014	eGFR	Pattaro et al. 2016	Main Analysis: Wald ratio estimator/IVW (LD: R²<0.2)	1	-0.08 (0.05)	(-0.18;0.01)	0.0811129
Met → eGFR	indole-3-propionate	Rhee et al. 2013	eGFR	Pattaro et al. 2016	Main Analysis: Wald ratio estimator/IVW (LD: R²<0.2)	1	-0.0029 (0.0044)	(-0.0116;0.0058)	0.513048
Met → eGFR	indole-3-propionate	Shin et al. 2014	eGFR	Pattaro et al. 2016	Main Analysis: Wald ratio estimator/IVW (LD: R²<0.2)	2	0.01 (0.02)	(-0.03;0.06)	0.513902
Met → eGFR	indole-3-propionate	Shin et al. 2014	eGFR	Pattaro et al. 2016	Sensitivity Analysis: (01) Wald ratio estimator/IVW (LD: R²<0.001)	1	0.02 (0.03)	(-0.04;0.08)	0.492206
Met → eGFR	indole-3-propionate	Shin et al. 2014	eGFR	Pattaro et al. 2016	Sensitivity Analysis: (16) Wald ratio estimator/IVW (excl. rs1394678)	1	0.01 (0.03)	(-0.06;0.07)	0.836355
Met → eGFR	indole-3-propionate	Shin et al. 2014	eGFR	Pattaro et al. 2016	Sensitivity Analysis: (16) Wald ratio estimator/IVW (excl. rs6497490)	1	0.02 (0.03)	(-0.04;0.08)	0.492206
Met → eGFR	indole-3-propionate	Long et al. 2017	eGFR	Pattaro et al. 2016	Main Analysis: Wald ratio estimator/IVW (LD: R²<0.2)	1	-0.01 (0.01)	(-0.03;0)	0.0573051
Met → eGFR	indoleacetate	Shin et al. 2014	eGFR	Pattaro et al. 2016	Main Analysis: Wald ratio estimator/IVW (LD: R²<0.2)	2	0.00001 (0.0375)	(-0.0735;0.0735)	0.999806
Met → eGFR	indoleacetate	Shin et al. 2014	eGFR	Pattaro et al. 2016	Sensitivity Analysis: (01) Wald ratio estimator/IVW (LD: R²<0.001)	2	0.00001 (0.0375)	(-0.0735;0.0735)	0.999806
Met → eGFR	indoleacetate	Shin et al. 2014	eGFR	Pattaro et al. 2016	Sensitivity Analysis: (16) Wald ratio estimator/IVW (excl. rs6497490)	1	-0.01 (0.05)	(-0.1;0.08)	0.880018
Met → eGFR	indoleacetylglutamine	Long et al. 2017	eGFR	Pattaro et al. 2016	Main Analysis: Wald ratio estimator/IVW (LD: R²<0.2)	1	0.0004 (0.0058)	(-0.0110;0.0117)	0.951103
Met → eGFR	kynurenate	Long et al. 2017	eGFR	Pattaro et al. 2016	Main Analysis: Wald ratio estimator/IVW (LD: R²<0.2)	1	0.01 (0.01)	(0;0.02)	0.0773844
Met → eGFR	kynurenine	Rhee et al. 2013	eGFR	Pattaro et al. 2016	Main Analysis: Wald ratio estimator/IVW (LD: R²<0.2)	1	<|0.00001| (0.0034)	(-0.0067;0.0067)	1
Met → eGFR	kynurenine	Shin et al. 2014	eGFR	Pattaro et al. 2016	Main Analysis: Wald ratio estimator/IVW (LD: R²<0.2)	5	-0.04 (0.04)	(-0.12;0.05)	0.369458
Met → eGFR	kynurenine	Shin et al. 2014	eGFR	Pattaro et al. 2016	Sensitivity Analysis: (01) Wald ratio estimator/IVW (LD: R²<0.001)	3	-0.06 (0.07)	(-0.19;0.07)	0.38
Met → eGFR	kynurenine	Shin et al. 2014	eGFR	Pattaro et al. 2016	Sensitivity Analysis: (02) Egger	5	0.03 (0.16)	(-0.28;0.34)	0.878
Met → eGFR	kynurenine	Shin et al. 2014	eGFR	Pattaro et al. 2016	Sensitivity Analysis: (03) Simple mode	5	0.0014 (0.0420)	(-0.0810;0.0837)	0.976
Met → eGFR	kynurenine	Shin et al. 2014	eGFR	Pattaro et al. 2016	Sensitivity Analysis: (04) Weighted mode	5	-0.0019 (0.0343)	(-0.0691;0.0652)	0.958
Met → eGFR	kynurenine	Shin et al. 2014	eGFR	Pattaro et al. 2016	Sensitivity Analysis: (05) Weighted median	5	-0.0023 (0.0319)	(-0.0647;0.0602)	0.943
Met → eGFR	kynurenine	Shin et al. 2014	eGFR	Pattaro et al. 2016	Sensitivity Analysis: (06) Egger - Intercept	5	-0.0012 (0.0027)		0.694
Met → eGFR	kynurenine	Shin et al. 2014	eGFR	Pattaro et al. 2016	Sensitivity Analysis: (07) Heterogeneity Q	5			0.0284998
Met → eGFR	kynurenine	Shin et al. 2014	eGFR	Pattaro et al. 2016	Sensitivity Analysis: (08) MR-PRESSO, global test	5			0.0294
Met → eGFR	kynurenine	Shin et al. 2014	eGFR	Pattaro et al. 2016	Sensitivity Analysis: (09) MR-PRESSO, estimation	5	-0.04 (0.04)	(-0.12;0.05)	0.420194
Met → eGFR	kynurenine	Shin et al. 2014	eGFR	Pattaro et al. 2016	Sensitivity Analysis: (10) MR-PRESSO, outlier-corrected estimation	4	0.0019 (0.0044)	(-0.01;0.01)	0.701156
Met → eGFR	kynurenine	Shin et al. 2014	eGFR	Pattaro et al. 2016	Sensitivity Analysis: (11) Wald ratio estimator/IVW (Selection 1)	4	0.0019 (0.0290)	(-0.0551;0.0588)	0.949032
Met → eGFR	kynurenine	Shin et al. 2014	eGFR	Pattaro et al. 2016	Sensitivity Analysis: (12) Wald ratio estimator/IVW (Selection 2)	3	0.0005 (0.0326)	(-0.0634;0.0645)	0.98725
Met → eGFR	kynurenine	Shin et al. 2014	eGFR	Pattaro et al. 2016	Sensitivity Analysis: (14) Wald ratio estimator/IVW (Selection 3b)	4	-0.04 (0.05)	(-0.14;0.06)	0.411
Met → eGFR	quinolinate	Rhee et al. 2013	eGFR	Pattaro et al. 2016	Main Analysis: Wald ratio estimator/IVW (LD: R²<0.2)	2	0.0026 (0.0032)	(-0.0038;0.0089)	0.429142
Met → eGFR	quinolinate	Rhee et al. 2013	eGFR	Pattaro et al. 2016	Sensitivity Analysis: (01) Wald ratio estimator/IVW (LD: R²<0.001)	2	0.0026 (0.0032)	(-0.0038;0.0089)	0.429142
Met → eGFR	quinolinate	Rhee et al. 2013	eGFR	Pattaro et al. 2016	Sensitivity Analysis: (16) Wald ratio estimator/IVW (excl. rs893468)	1	0.01 (0)	(0;0.01)	0.0977848
Met → eGFR	tryptophan	Shin et al. 2014	eGFR	Pattaro et al. 2016	Main Analysis: Wald ratio estimator/IVW (LD: R²<0.2)	22	0.04 (0.04)	(-0.03;0.11)	0.304212
Met → eGFR	tryptophan	Shin et al. 2014	eGFR	Pattaro et al. 2016	Sensitivity Analysis: (01) Wald ratio estimator/IVW (LD: R²<0.001)	20	0.04 (0.04)	(-0.03;0.12)	0.276636
Met → eGFR	tryptophan	Shin et al. 2014	eGFR	Pattaro et al. 2016	Sensitivity Analysis: (02) Egger	22	-0.23 (0.22)	(-0.66;0.19)	0.293771
Met → eGFR	tryptophan	Shin et al. 2014	eGFR	Pattaro et al. 2016	Sensitivity Analysis: (03) Simple mode	22	-0.02 (0.1)	(-0.21;0.17)	0.838955
Met → eGFR	tryptophan	Shin et al. 2014	eGFR	Pattaro et al. 2016	Sensitivity Analysis: (04) Weighted mode	22	-0.02 (0.09)	(-0.2;0.15)	0.795861
Met → eGFR	tryptophan	Shin et al. 2014	eGFR	Pattaro et al. 2016	Sensitivity Analysis: (05) Weighted median	22	0.01 (0.05)	(-0.08;0.11)	0.756948
Met → eGFR	tryptophan	Shin et al. 2014	eGFR	Pattaro et al. 2016	Sensitivity Analysis: (06) Egger - Intercept	22	0.0015 (0.0012)		0.219187
Met → eGFR	tryptophan	Shin et al. 2014	eGFR	Pattaro et al. 2016	Sensitivity Analysis: (07) Heterogeneity Q	22			0.888794
Met → eGFR	tryptophan	Shin et al. 2014	eGFR	Pattaro et al. 2016	Sensitivity Analysis: (08) MR-PRESSO, global test	22			0.8612
Met → eGFR	tryptophan	Shin et al. 2014	eGFR	Pattaro et al. 2016	Sensitivity Analysis: (09) MR-PRESSO, estimation	22	0.04 (0.03)	(-0.02;0.09)	0.214553
Met → eGFR	tryptophan	Shin et al. 2014	eGFR	Pattaro et al. 2016	Sensitivity Analysis: (11) Wald ratio estimator/IVW (Selection 1)	21	0.04 (0.04)	(-0.03;0.11)	0.304649
Met → eGFR	tryptophan	Shin et al. 2014	eGFR	Pattaro et al. 2016	Sensitivity Analysis: (12) Wald ratio estimator/IVW (Selection 2)	14	0.04 (0.05)	(-0.04;0.13)	0.328369
Met → eGFR	tryptophan	Shin et al. 2014	eGFR	Pattaro et al. 2016	Sensitivity Analysis: (14) Wald ratio estimator/IVW (Selection 3b)	3	0.03 (0.1)	(-0.17;0.23)	0.797539
Met → eGFR	xanthurenate	Rhee et al. 2013	eGFR	Pattaro et al. 2016	Main Analysis: Wald ratio estimator/IVW (LD: R²<0.2)	1	-0.0086 (0.0039)	(-0.0162;-0.0009)	0.0292329
eGFR → Met	eGFR	Pattaro et al. 2016	3-indoxyl sulfate	Shin et al. 2014	Main Analysis: Wald ratio estimator/IVW (LD: R²<0.2)	73	-0.25 (0.07)	(-0.4;-0.11)	0.000625552
eGFR → Met	eGFR	Pattaro et al. 2016	3-indoxyl sulfate	Shin et al. 2014	Sensitivity Analysis: (01) Wald ratio estimator/IVW (LD: R²<0.001)	48	-0.24 (0.09)	(-0.41;-0.06)	0.00800504
eGFR → Met	eGFR	Pattaro et al. 2016	3-indoxyl sulfate	Shin et al. 2014	Sensitivity Analysis: (02) Egger	73	-0.05 (0.27)	(-0.59;0.48)	0.850188
eGFR → Met	eGFR	Pattaro et al. 2016	3-indoxyl sulfate	Shin et al. 2014	Sensitivity Analysis: (03) Simple mode	73	-0.29 (0.24)	(-0.75;0.18)	0.232355
eGFR → Met	eGFR	Pattaro et al. 2016	3-indoxyl sulfate	Shin et al. 2014	Sensitivity Analysis: (04) Weighted mode	73	-0.28 (0.19)	(-0.65;0.1)	0.157937
eGFR → Met	eGFR	Pattaro et al. 2016	3-indoxyl sulfate	Shin et al. 2014	Sensitivity Analysis: (05) Weighted median	73	-0.24 (0.1)	(-0.45;-0.04)	0.0211924
eGFR → Met	eGFR	Pattaro et al. 2016	3-indoxyl sulfate	Shin et al. 2014	Sensitivity Analysis: (06) Egger - Intercept	73	-0.0016 (0.0021)		0.442935
eGFR → Met	eGFR	Pattaro et al. 2016	3-indoxyl sulfate	Shin et al. 2014	Sensitivity Analysis: (07) Heterogeneity Q	73			0.234744
eGFR → Met	eGFR	Pattaro et al. 2016	3-indoxyl sulfate	Shin et al. 2014	Sensitivity Analysis: (08) MR-PRESSO, global test	73			0.2455
eGFR → Met	eGFR	Pattaro et al. 2016	3-indoxyl sulfate	Shin et al. 2014	Sensitivity Analysis: (09) MR-PRESSO, estimation	73	-0.25 (0.07)	(-0.4;-0.11)	0.00103395
eGFR → Met	eGFR	Pattaro et al. 2016	3-indoxyl sulfate	Shin et al. 2014	Sensitivity Analysis: (11) Wald ratio estimator/IVW (Selection 1)	48	-0.25 (0.1)	(-0.44;-0.07)	0.00834349
eGFR → Met	eGFR	Pattaro et al. 2016	3-indoxyl sulfate	Shin et al. 2014	Sensitivity Analysis: (12) Wald ratio estimator/IVW (Selection 2)	18	-0.38 (0.18)	(-0.73;-0.04)	0.0300619
eGFR → Met	eGFR	Pattaro et al. 2016	3-indoxyl sulfate	Shin et al. 2014	Sensitivity Analysis: (13) Wald ratio estimator/IVW (Selection 3a)	8	-0.29 (0.16)	(-0.61;0.04)	0.0807757
eGFR → Met	eGFR	Pattaro et al. 2016	3-indoxyl sulfate	Shin et al. 2014	Sensitivity Analysis: (14) Wald ratio estimator/IVW (Selection 3b)	35	-0.25 (0.09)	(-0.42;-0.08)	0.00357248
eGFR → Met	eGFR	Pattaro et al. 2016	3-indoxyl sulfate	Shin et al. 2014	Sensitivity Analysis: (15) Wald ratio estimator/IVW (Selection 4)	40	-0.19 (0.09)	(-0.37;-0.01)	0.0390034
eGFR → Met	eGFR	Pattaro et al. 2016	C-glycosyltryptophan	Shin et al. 2014	Main Analysis: Wald ratio estimator/IVW (LD: R²<0.2)	73	-0.16 (0.03)	(-0.22;-0.1)	9.22032e-08
eGFR → Met	eGFR	Pattaro et al. 2016	C-glycosyltryptophan	Shin et al. 2014	Sensitivity Analysis: (01) Wald ratio estimator/IVW (LD: R²<0.001)	48	-0.16 (0.04)	(-0.23;-0.08)	3.94642e-05
eGFR → Met	eGFR	Pattaro et al. 2016	C-glycosyltryptophan	Shin et al. 2014	Sensitivity Analysis: (02) Egger	73	-0.14 (0.12)	(-0.37;0.09)	0.226898
eGFR → Met	eGFR	Pattaro et al. 2016	C-glycosyltryptophan	Shin et al. 2014	Sensitivity Analysis: (03) Simple mode	73	-0.21 (0.09)	(-0.39;-0.04)	0.0191715
eGFR → Met	eGFR	Pattaro et al. 2016	C-glycosyltryptophan	Shin et al. 2014	Sensitivity Analysis: (04) Weighted mode	73	-0.2 (0.08)	(-0.35;-0.05)	0.0124223
eGFR → Met	eGFR	Pattaro et al. 2016	C-glycosyltryptophan	Shin et al. 2014	Sensitivity Analysis: (05) Weighted median	73	-0.18 (0.04)	(-0.26;-0.09)	2.17528e-05
eGFR → Met	eGFR	Pattaro et al. 2016	C-glycosyltryptophan	Shin et al. 2014	Sensitivity Analysis: (06) Egger - Intercept	73	-0.0002 (0.0009)		0.839401
eGFR → Met	eGFR	Pattaro et al. 2016	C-glycosyltryptophan	Shin et al. 2014	Sensitivity Analysis: (07) Heterogeneity Q	73			0.142494
eGFR → Met	eGFR	Pattaro et al. 2016	C-glycosyltryptophan	Shin et al. 2014	Sensitivity Analysis: (08) MR-PRESSO, global test	73			0.1489
eGFR → Met	eGFR	Pattaro et al. 2016	C-glycosyltryptophan	Shin et al. 2014	Sensitivity Analysis: (09) MR-PRESSO, estimation	73	-0.16 (0.03)	(-0.22;-0.1)	1.02957e-06
eGFR → Met	eGFR	Pattaro et al. 2016	C-glycosyltryptophan	Shin et al. 2014	Sensitivity Analysis: (11) Wald ratio estimator/IVW (Selection 1)	48	-0.17 (0.04)	(-0.24;-0.09)	7.68239e-06
eGFR → Met	eGFR	Pattaro et al. 2016	C-glycosyltryptophan	Shin et al. 2014	Sensitivity Analysis: (12) Wald ratio estimator/IVW (Selection 2)	18	-0.15 (0.07)	(-0.29;-0.01)	0.030676
eGFR → Met	eGFR	Pattaro et al. 2016	C-glycosyltryptophan	Shin et al. 2014	Sensitivity Analysis: (13) Wald ratio estimator/IVW (Selection 3a)	8	-0.16 (0.11)	(-0.38;0.05)	0.13365
eGFR → Met	eGFR	Pattaro et al. 2016	C-glycosyltryptophan	Shin et al. 2014	Sensitivity Analysis: (14) Wald ratio estimator/IVW (Selection 3b)	35	-0.18 (0.04)	(-0.26;-0.1)	5.84996e-06
eGFR → Met	eGFR	Pattaro et al. 2016	C-glycosyltryptophan	Shin et al. 2014	Sensitivity Analysis: (15) Wald ratio estimator/IVW (Selection 4)	40	-0.19 (0.04)	(-0.26;-0.11)	1.47196e-06
eGFR → Met	eGFR	Pattaro et al. 2016	indole-3-lactate	Shin et al. 2014	Main Analysis: Wald ratio estimator/IVW (LD: R²<0.2)	73	-0.26 (0.06)	(-0.38;-0.13)	5.42628e-05
eGFR → Met	eGFR	Pattaro et al. 2016	indole-3-lactate	Shin et al. 2014	Sensitivity Analysis: (01) Wald ratio estimator/IVW (LD: R²<0.001)	48	-0.26 (0.08)	(-0.41;-0.1)	0.00141728
eGFR → Met	eGFR	Pattaro et al. 2016	indole-3-lactate	Shin et al. 2014	Sensitivity Analysis: (02) Egger	73	-0.35 (0.24)	(-0.81;0.12)	0.149793
eGFR → Met	eGFR	Pattaro et al. 2016	indole-3-lactate	Shin et al. 2014	Sensitivity Analysis: (03) Simple mode	73	-0.48 (0.21)	(-0.89;-0.06)	0.0279488
eGFR → Met	eGFR	Pattaro et al. 2016	indole-3-lactate	Shin et al. 2014	Sensitivity Analysis: (04) Weighted mode	73	-0.23 (0.21)	(-0.65;0.19)	0.286967
eGFR → Met	eGFR	Pattaro et al. 2016	indole-3-lactate	Shin et al. 2014	Sensitivity Analysis: (05) Weighted median	73	-0.3 (0.08)	(-0.45;-0.14)	0.000136338
eGFR → Met	eGFR	Pattaro et al. 2016	indole-3-lactate	Shin et al. 2014	Sensitivity Analysis: (06) Egger - Intercept	73	0.0007 (0.0018)		0.706732
eGFR → Met	eGFR	Pattaro et al. 2016	indole-3-lactate	Shin et al. 2014	Sensitivity Analysis: (07) Heterogeneity Q	73			0.000432328
eGFR → Met	eGFR	Pattaro et al. 2016	indole-3-lactate	Shin et al. 2014	Sensitivity Analysis: (08) MR-PRESSO, global test	73			0.0003
eGFR → Met	eGFR	Pattaro et al. 2016	indole-3-lactate	Shin et al. 2014	Sensitivity Analysis: (09) MR-PRESSO, estimation	73	-0.26 (0.06)	(-0.38;-0.13)	0.000133782
eGFR → Met	eGFR	Pattaro et al. 2016	indole-3-lactate	Shin et al. 2014	Sensitivity Analysis: (10) MR-PRESSO, outlier-corrected estimation	2	-0.24 (0.06)	(-0.36;-0.12)	0.000156105
eGFR → Met	eGFR	Pattaro et al. 2016	indole-3-lactate	Shin et al. 2014	Sensitivity Analysis: (11) Wald ratio estimator/IVW (Selection 1)	48	-0.32 (0.07)	(-0.45;-0.19)	1.60279e-06
eGFR → Met	eGFR	Pattaro et al. 2016	indole-3-lactate	Shin et al. 2014	Sensitivity Analysis: (12) Wald ratio estimator/IVW (Selection 2)	18	-0.31 (0.12)	(-0.53;-0.08)	0.00825736
eGFR → Met	eGFR	Pattaro et al. 2016	indole-3-lactate	Shin et al. 2014	Sensitivity Analysis: (13) Wald ratio estimator/IVW (Selection 3a)	8	-0.47 (0.22)	(-0.9;-0.05)	0.029746
eGFR → Met	eGFR	Pattaro et al. 2016	indole-3-lactate	Shin et al. 2014	Sensitivity Analysis: (14) Wald ratio estimator/IVW (Selection 3b)	35	-0.27 (0.09)	(-0.46;-0.09)	0.00309001
eGFR → Met	eGFR	Pattaro et al. 2016	indole-3-lactate	Shin et al. 2014	Sensitivity Analysis: (15) Wald ratio estimator/IVW (Selection 4)	40	-0.24 (0.09)	(-0.42;-0.07)	0.00522287
eGFR → Met	eGFR	Pattaro et al. 2016	indole-3-propionate	Shin et al. 2014	Main Analysis: Wald ratio estimator/IVW (LD: R²<0.2)	73	-0.05 (0.08)	(-0.2;0.1)	0.52627
eGFR → Met	eGFR	Pattaro et al. 2016	indole-3-propionate	Shin et al. 2014	Sensitivity Analysis: (01) Wald ratio estimator/IVW (LD: R²<0.001)	48	-0.03 (0.1)	(-0.22;0.16)	0.771962
eGFR → Met	eGFR	Pattaro et al. 2016	indole-3-propionate	Shin et al. 2014	Sensitivity Analysis: (02) Egger	73	-0.18 (0.29)	(-0.75;0.39)	0.541688
eGFR → Met	eGFR	Pattaro et al. 2016	indole-3-propionate	Shin et al. 2014	Sensitivity Analysis: (03) Simple mode	73	-0.12 (0.22)	(-0.55;0.31)	0.583014
eGFR → Met	eGFR	Pattaro et al. 2016	indole-3-propionate	Shin et al. 2014	Sensitivity Analysis: (04) Weighted mode	73	-0.12 (0.18)	(-0.47;0.23)	0.504607
eGFR → Met	eGFR	Pattaro et al. 2016	indole-3-propionate	Shin et al. 2014	Sensitivity Analysis: (05) Weighted median	73	-0.09 (0.11)	(-0.31;0.13)	0.422966
eGFR → Met	eGFR	Pattaro et al. 2016	indole-3-propionate	Shin et al. 2014	Sensitivity Analysis: (06) Egger - Intercept	73	0.0010 (0.0022)		0.647647
eGFR → Met	eGFR	Pattaro et al. 2016	indole-3-propionate	Shin et al. 2014	Sensitivity Analysis: (07) Heterogeneity Q	73			0.101527
eGFR → Met	eGFR	Pattaro et al. 2016	indole-3-propionate	Shin et al. 2014	Sensitivity Analysis: (08) MR-PRESSO, global test	73			0.1017
eGFR → Met	eGFR	Pattaro et al. 2016	indole-3-propionate	Shin et al. 2014	Sensitivity Analysis: (09) MR-PRESSO, estimation	73	-0.05 (0.08)	(-0.2;0.1)	0.528278
eGFR → Met	eGFR	Pattaro et al. 2016	indole-3-propionate	Shin et al. 2014	Sensitivity Analysis: (11) Wald ratio estimator/IVW (Selection 1)	48	-0.07 (0.11)	(-0.28;0.14)	0.529539
eGFR → Met	eGFR	Pattaro et al. 2016	indole-3-propionate	Shin et al. 2014	Sensitivity Analysis: (12) Wald ratio estimator/IVW (Selection 2)	18	-0.23 (0.16)	(-0.55;0.08)	0.147991
eGFR → Met	eGFR	Pattaro et al. 2016	indole-3-propionate	Shin et al. 2014	Sensitivity Analysis: (13) Wald ratio estimator/IVW (Selection 3a)	8	-0.06 (0.15)	(-0.36;0.24)	0.685216
eGFR → Met	eGFR	Pattaro et al. 2016	indole-3-propionate	Shin et al. 2014	Sensitivity Analysis: (14) Wald ratio estimator/IVW (Selection 3b)	35	-0.06 (0.1)	(-0.25;0.13)	0.523407
eGFR → Met	eGFR	Pattaro et al. 2016	indole-3-propionate	Shin et al. 2014	Sensitivity Analysis: (15) Wald ratio estimator/IVW (Selection 4)	40	-0.03 (0.1)	(-0.23;0.17)	0.802396
eGFR → Met	eGFR	Pattaro et al. 2016	indoleacetate	Shin et al. 2014	Main Analysis: Wald ratio estimator/IVW (LD: R²<0.2)	73	-0.05 (0.07)	(-0.19;0.09)	0.502678
eGFR → Met	eGFR	Pattaro et al. 2016	indoleacetate	Shin et al. 2014	Sensitivity Analysis: (01) Wald ratio estimator/IVW (LD: R²<0.001)	48	-0.06 (0.08)	(-0.22;0.09)	0.428613
eGFR → Met	eGFR	Pattaro et al. 2016	indoleacetate	Shin et al. 2014	Sensitivity Analysis: (02) Egger	73	-0.19 (0.26)	(-0.7;0.32)	0.463638
eGFR → Met	eGFR	Pattaro et al. 2016	indoleacetate	Shin et al. 2014	Sensitivity Analysis: (03) Simple mode	73	-0.23 (0.23)	(-0.69;0.22)	0.323912
eGFR → Met	eGFR	Pattaro et al. 2016	indoleacetate	Shin et al. 2014	Sensitivity Analysis: (04) Weighted mode	73	-0.34 (0.23)	(-0.8;0.12)	0.149652
eGFR → Met	eGFR	Pattaro et al. 2016	indoleacetate	Shin et al. 2014	Sensitivity Analysis: (05) Weighted median	73	-0.12 (0.09)	(-0.3;0.06)	0.187786
eGFR → Met	eGFR	Pattaro et al. 2016	indoleacetate	Shin et al. 2014	Sensitivity Analysis: (06) Egger - Intercept	73	0.0011 (0.0020)		0.565368
eGFR → Met	eGFR	Pattaro et al. 2016	indoleacetate	Shin et al. 2014	Sensitivity Analysis: (07) Heterogeneity Q	73			0.0139042
eGFR → Met	eGFR	Pattaro et al. 2016	indoleacetate	Shin et al. 2014	Sensitivity Analysis: (08) MR-PRESSO, global test	73			0.012
eGFR → Met	eGFR	Pattaro et al. 2016	indoleacetate	Shin et al. 2014	Sensitivity Analysis: (09) MR-PRESSO, estimation	73	-0.05 (0.07)	(-0.19;0.09)	0.504822
eGFR → Met	eGFR	Pattaro et al. 2016	indoleacetate	Shin et al. 2014	Sensitivity Analysis: (11) Wald ratio estimator/IVW (Selection 1)	48	-0.07 (0.09)	(-0.26;0.11)	0.43328
eGFR → Met	eGFR	Pattaro et al. 2016	indoleacetate	Shin et al. 2014	Sensitivity Analysis: (12) Wald ratio estimator/IVW (Selection 2)	18	-0.08 (0.16)	(-0.4;0.24)	0.621011
eGFR → Met	eGFR	Pattaro et al. 2016	indoleacetate	Shin et al. 2014	Sensitivity Analysis: (13) Wald ratio estimator/IVW (Selection 3a)	8	-0.13 (0.22)	(-0.55;0.29)	0.548765
eGFR → Met	eGFR	Pattaro et al. 2016	indoleacetate	Shin et al. 2014	Sensitivity Analysis: (14) Wald ratio estimator/IVW (Selection 3b)	35	-0.04 (0.08)	(-0.2;0.12)	0.605473
eGFR → Met	eGFR	Pattaro et al. 2016	indoleacetate	Shin et al. 2014	Sensitivity Analysis: (15) Wald ratio estimator/IVW (Selection 4)	40	-0.03 (0.09)	(-0.2;0.14)	0.741275
eGFR → Met	eGFR	Pattaro et al. 2016	kynurenine	Shin et al. 2014	Main Analysis: Wald ratio estimator/IVW (LD: R²<0.2)	73	-0.18 (0.04)	(-0.25;-0.11)	1.07005e-06
eGFR → Met	eGFR	Pattaro et al. 2016	kynurenine	Shin et al. 2014	Sensitivity Analysis: (01) Wald ratio estimator/IVW (LD: R²<0.001)	48	-0.2 (0.05)	(-0.29;-0.11)	2.2729e-05
eGFR → Met	eGFR	Pattaro et al. 2016	kynurenine	Shin et al. 2014	Sensitivity Analysis: (02) Egger	73	-0.18 (0.13)	(-0.45;0.08)	0.174533
eGFR → Met	eGFR	Pattaro et al. 2016	kynurenine	Shin et al. 2014	Sensitivity Analysis: (03) Simple mode	73	-0.19 (0.12)	(-0.43;0.04)	0.105868
eGFR → Met	eGFR	Pattaro et al. 2016	kynurenine	Shin et al. 2014	Sensitivity Analysis: (04) Weighted mode	73	-0.18 (0.12)	(-0.42;0.06)	0.152523
eGFR → Met	eGFR	Pattaro et al. 2016	kynurenine	Shin et al. 2014	Sensitivity Analysis: (05) Weighted median	73	-0.17 (0.05)	(-0.28;-0.07)	0.00159173
eGFR → Met	eGFR	Pattaro et al. 2016	kynurenine	Shin et al. 2014	Sensitivity Analysis: (06) Egger - Intercept	73	0.0001 (0.0010)		0.954148
eGFR → Met	eGFR	Pattaro et al. 2016	kynurenine	Shin et al. 2014	Sensitivity Analysis: (07) Heterogeneity Q	73			0.317552
eGFR → Met	eGFR	Pattaro et al. 2016	kynurenine	Shin et al. 2014	Sensitivity Analysis: (08) MR-PRESSO, global test	73			0.3165
eGFR → Met	eGFR	Pattaro et al. 2016	kynurenine	Shin et al. 2014	Sensitivity Analysis: (09) MR-PRESSO, estimation	73	-0.18 (0.04)	(-0.25;-0.11)	6.20984e-06
eGFR → Met	eGFR	Pattaro et al. 2016	kynurenine	Shin et al. 2014	Sensitivity Analysis: (11) Wald ratio estimator/IVW (Selection 1)	48	-0.2 (0.05)	(-0.29;-0.11)	2.17526e-05
eGFR → Met	eGFR	Pattaro et al. 2016	kynurenine	Shin et al. 2014	Sensitivity Analysis: (12) Wald ratio estimator/IVW (Selection 2)	18	-0.24 (0.09)	(-0.42;-0.06)	0.0100626
eGFR → Met	eGFR	Pattaro et al. 2016	kynurenine	Shin et al. 2014	Sensitivity Analysis: (13) Wald ratio estimator/IVW (Selection 3a)	8	-0.17 (0.13)	(-0.43;0.1)	0.213732
eGFR → Met	eGFR	Pattaro et al. 2016	kynurenine	Shin et al. 2014	Sensitivity Analysis: (14) Wald ratio estimator/IVW (Selection 3b)	35	-0.21 (0.05)	(-0.3;-0.12)	6.95604e-06
eGFR → Met	eGFR	Pattaro et al. 2016	kynurenine	Shin et al. 2014	Sensitivity Analysis: (15) Wald ratio estimator/IVW (Selection 4)	40	-0.19 (0.05)	(-0.28;-0.09)	0.000164094
eGFR → Met	eGFR	Pattaro et al. 2016	serotonin	Shin et al. 2014	Main Analysis: Wald ratio estimator/IVW (LD: R²<0.2)	73	-0.13 (0.08)	(-0.28;0.02)	0.0784684
eGFR → Met	eGFR	Pattaro et al. 2016	serotonin	Shin et al. 2014	Sensitivity Analysis: (01) Wald ratio estimator/IVW (LD: R²<0.001)	48	-0.06 (0.09)	(-0.24;0.12)	0.508672
eGFR → Met	eGFR	Pattaro et al. 2016	serotonin	Shin et al. 2014	Sensitivity Analysis: (02) Egger	73	0.03 (0.28)	(-0.52;0.57)	0.922578
eGFR → Met	eGFR	Pattaro et al. 2016	serotonin	Shin et al. 2014	Sensitivity Analysis: (03) Simple mode	73	-0.19 (0.24)	(-0.65;0.28)	0.427314
eGFR → Met	eGFR	Pattaro et al. 2016	serotonin	Shin et al. 2014	Sensitivity Analysis: (04) Weighted mode	73	-0.22 (0.2)	(-0.62;0.18)	0.278785
eGFR → Met	eGFR	Pattaro et al. 2016	serotonin	Shin et al. 2014	Sensitivity Analysis: (05) Weighted median	73	-0.21 (0.1)	(-0.41;-0.01)	0.0391323
eGFR → Met	eGFR	Pattaro et al. 2016	serotonin	Shin et al. 2014	Sensitivity Analysis: (06) Egger - Intercept	73	-0.0013 (0.0021)		0.546052
eGFR → Met	eGFR	Pattaro et al. 2016	serotonin	Shin et al. 2014	Sensitivity Analysis: (07) Heterogeneity Q	73			0.0218008
eGFR → Met	eGFR	Pattaro et al. 2016	serotonin	Shin et al. 2014	Sensitivity Analysis: (08) MR-PRESSO, global test	73			0.0227
eGFR → Met	eGFR	Pattaro et al. 2016	serotonin	Shin et al. 2014	Sensitivity Analysis: (09) MR-PRESSO, estimation	73	-0.13 (0.08)	(-0.28;0.02)	0.0827161
eGFR → Met	eGFR	Pattaro et al. 2016	serotonin	Shin et al. 2014	Sensitivity Analysis: (11) Wald ratio estimator/IVW (Selection 1)	48	-0.25 (0.1)	(-0.45;-0.04)	0.0171138
eGFR → Met	eGFR	Pattaro et al. 2016	serotonin	Shin et al. 2014	Sensitivity Analysis: (12) Wald ratio estimator/IVW (Selection 2)	18	-0.28 (0.17)	(-0.61;0.06)	0.102078
eGFR → Met	eGFR	Pattaro et al. 2016	serotonin	Shin et al. 2014	Sensitivity Analysis: (13) Wald ratio estimator/IVW (Selection 3a)	8	-0.13 (0.15)	(-0.43;0.16)	0.366574
eGFR → Met	eGFR	Pattaro et al. 2016	serotonin	Shin et al. 2014	Sensitivity Analysis: (14) Wald ratio estimator/IVW (Selection 3b)	35	-0.05 (0.1)	(-0.24;0.14)	0.634432
eGFR → Met	eGFR	Pattaro et al. 2016	serotonin	Shin et al. 2014	Sensitivity Analysis: (15) Wald ratio estimator/IVW (Selection 4)	40	-0.01 (0.1)	(-0.22;0.19)	0.889904
eGFR → Met	eGFR	Pattaro et al. 2016	tryptophan	Shin et al. 2014	Main Analysis: Wald ratio estimator/IVW (LD: R²<0.2)	73	0.04 (0.02)	(-0.01;0.09)	0.108107
eGFR → Met	eGFR	Pattaro et al. 2016	tryptophan	Shin et al. 2014	Sensitivity Analysis: (01) Wald ratio estimator/IVW (LD: R²<0.001)	48	0.04 (0.03)	(-0.02;0.1)	0.235617
eGFR → Met	eGFR	Pattaro et al. 2016	tryptophan	Shin et al. 2014	Sensitivity Analysis: (02) Egger	73	0.02 (0.09)	(-0.15;0.19)	0.831324
eGFR → Met	eGFR	Pattaro et al. 2016	tryptophan	Shin et al. 2014	Sensitivity Analysis: (03) Simple mode	73	0.07 (0.06)	(-0.06;0.2)	0.281107
eGFR → Met	eGFR	Pattaro et al. 2016	tryptophan	Shin et al. 2014	Sensitivity Analysis: (04) Weighted mode	73	0.03 (0.06)	(-0.08;0.13)	0.632944
eGFR → Met	eGFR	Pattaro et al. 2016	tryptophan	Shin et al. 2014	Sensitivity Analysis: (05) Weighted median	73	0.03 (0.03)	(-0.04;0.09)	0.421805
eGFR → Met	eGFR	Pattaro et al. 2016	tryptophan	Shin et al. 2014	Sensitivity Analysis: (06) Egger - Intercept	73	0.0002 (0.0006)		0.808824
eGFR → Met	eGFR	Pattaro et al. 2016	tryptophan	Shin et al. 2014	Sensitivity Analysis: (07) Heterogeneity Q	73			0.0316921
eGFR → Met	eGFR	Pattaro et al. 2016	tryptophan	Shin et al. 2014	Sensitivity Analysis: (08) MR-PRESSO, global test	73			0.032
eGFR → Met	eGFR	Pattaro et al. 2016	tryptophan	Shin et al. 2014	Sensitivity Analysis: (09) MR-PRESSO, estimation	73	0.04 (0.02)	(-0.01;0.09)	0.112484
eGFR → Met	eGFR	Pattaro et al. 2016	tryptophan	Shin et al. 2014	Sensitivity Analysis: (10) MR-PRESSO, outlier-corrected estimation	1	0.02 (0.02)	(-0.02;0.07)	0.281913
eGFR → Met	eGFR	Pattaro et al. 2016	tryptophan	Shin et al. 2014	Sensitivity Analysis: (11) Wald ratio estimator/IVW (Selection 1)	48	0.01 (0.03)	(-0.06;0.07)	0.850565
eGFR → Met	eGFR	Pattaro et al. 2016	tryptophan	Shin et al. 2014	Sensitivity Analysis: (12) Wald ratio estimator/IVW (Selection 2)	18	-0.01 (0.06)	(-0.13;0.11)	0.825933
eGFR → Met	eGFR	Pattaro et al. 2016	tryptophan	Shin et al. 2014	Sensitivity Analysis: (13) Wald ratio estimator/IVW (Selection 3a)	8	-0.02 (0.05)	(-0.12;0.09)	0.734399
eGFR → Met	eGFR	Pattaro et al. 2016	tryptophan	Shin et al. 2014	Sensitivity Analysis: (14) Wald ratio estimator/IVW (Selection 3b)	35	0.04 (0.03)	(-0.02;0.1)	0.155294
eGFR → Met	eGFR	Pattaro et al. 2016	tryptophan	Shin et al. 2014	Sensitivity Analysis: (15) Wald ratio estimator/IVW (Selection 4)	40	0.06 (0.03)	(0;0.12)	0.0454434
	unit of measurements:	eGFR: mL/min/1.73m²		Rhee et al. 2013 PMID: 23823483; Shin et al. 2016 PMID: 24816252; Long et al. 2017 PMID: 28263315					p < 0.05
		metabolites: unitless		Pattaro et al. 2016 PMID: 26831199					p < 2.78e-03
1	Methods			Comment (see also Methods and Supplementary Information 3)
	Main Analysis: Wald ratio estimator/IVW (LD: R²<0.2)			main analysis: estimation of effect using all selected instruments and Wald ratio estimator (1 instrument) or inverse variance weighted estimator (IVW, >1 instrument)
	Sensitivity Analysis: (01) Wald ratio estimator/IVW (LD: R²<0.001)			restriction of genetic variants after more stringent pruning (see Supplementary Table 3 for details)
	Sensitivity Analysis: (02) Egger			estimation of effect using Egger regression
	Sensitivity Analysis: (03) Simple mode			estimation of effect using simple mode approach
	Sensitivity Analysis: (04) Weighted mode			estimation of effect using weighted mode approach
	Sensitivity Analysis: (05) Weighted median			estimation of effect using weighted median approach
	Sensitivity Analysis: (06) Egger - Intercept			check for presence of horizontal pleiotropy
	Sensitivity Analysis: (07) Heterogeneity Q			check for presence of horizontal pleiotropy
	Sensitivity Analysis: (08) MR-PRESSO, global test			check for presence of horizontal pleiotropy
	Sensitivity Analysis: (09) MR-PRESSO, estimation			estimation of effect using inverse variance weighted estimator
	Sensitivity Analysis: (10) MR-PRESSO, outlier-corrected estimation			estimation of effect using inverse variance weighted estimator after exclusion of outlying variants
	Sensitivity Analysis: (11) Wald ratio estimator/IVW (Selection 1)			estimation of effect using Wald ratio estimator or IVW after exclusion of potential pleiotropic variants (less stringent version)				see Supplementary Table 5 for definition of subsets
	Sensitivity Analysis: (12) Wald ratio estimator/IVW (Selection 2)			estimation of effect using Wald ratio estimator or IVW after exclusion of potential pleiotropic variants (more stringent version)
	Sensitivity Analysis: (13) Wald ratio estimator/IVW (Selection 3a)			estimation of effect using Wald ratio estimator or IVW after exclusion of variants, p≥1E-20
	Sensitivity Analysis: (14) Wald ratio estimator/IVW (Selection 3b)			estimation of effect using Wald ratio estimator or IVW after exclusion of variants, p≥1E-10
	Sensitivity Analysis: (15) Wald ratio estimator/IVW (Selection 4)			only eGFR: estimation of effect using Wald ratio estimator or IVW using eGFR-variants previously known or validated in replication
	Sensitivity Analysis: (16) Wald ratio estimator/IVW (excl. rs...)			estimation of effect using Wald ratio estimator or IVW after exclusion of single variants for different reasons
	Note of caution: Because of unitless metabolite levels and differences in applied transformation of traits in underlying genome-wide association studies, effect estimates and confidence intervals are limited in their interpretation and comparison.

## Sheet: STable 5
Supplementary Table 5: Detailed informantion on all genetic instruments used in any MR analysis and definition of subsets
Direction	Obs	SNP	Chr:Position	Genetic Instrument for trait	Source Publication	Gene	N proxies	proxies	Counter	GWAS (p<5E-08, incl. proxies)1	GeneATLAS (p<5E-08)2	Selection - main analysis3	Selection 14	Selection 25	Selection 36	Replication status (Pattaro et al. 2016)7	Selection 47
Met → eGFR	1	rs875480	5:123334829	3-indoxyl sulfate	Rhee et al. 2013	intergenic	25	rs950393/rs330440/rs35102274/rs17151121/rs66531376/rs330439/rs13177636/rs994847/rs80124161/rs6890576/rs6595505/rs6595507/rs2042251/rs6896004/rs13155149/rs13162513/rs6871599/rs12652207/rs6878250/rs7709629/rs13177463/rs12657001/rs6862214/rs6881028/rs6872469	1	no association reported	no association reported	yes	yes	yes	3		NA
Met → eGFR	2	rs12699655	7:14730795	indole-3-propionate	Rhee et al. 2013	DGKB	59	rs35731392/rs200955502/rs201024883/rs2293339/rs34587189/rs35046572/rs4719417/rs4721360/rs6461120/rs6461121/rs6944222/rs62448687/rs6954517/rs6965637/rs6966274/rs6947566/rs71538884/rs76242387/rs7779071/rs6974971/rs7791900/rs885438/rs1997040/rs200011447/rs10262035/rs10278975/rs10279420/rs12533352/rs12536592/rs12537147/rs12539208/rs12669997/rs7785767/rs62448684/rs10228891/rs10249691/rs10259838/rs1323…	2	no association reported	no association reported	yes	yes	yes	3		NA
Met → eGFR	3	rs893468	3:72520243	kynurenine	Rhee et al. 2013	intergenic	0		3	no association reported	no association reported	yes	yes	yes	3		NA
Met → eGFR	4	rs6752042	2:211386664	quinolinate	Rhee et al. 2013	CPS1	4	rs77542832/rs116012745/rs17773128/rs11686981	4	no association reported	no association reported	yes	yes	yes	3		NA
Met → eGFR	5	rs893468	3:72520243	quinolinate	Rhee et al. 2013	intergenic	0		5	no association reported	no association reported	yes	yes	yes	3		NA
Met → eGFR	6	rs4148325	2:234673309	xanthurenate	Rhee et al. 2013	UGT1A10/UGT1A6/UGT1A4/UGT1A3/UGT1A7/UGT1A1/UGT1A5/UGT1A8/UGT1A9	21	rs111741722/rs112132688/rs6722076/rs202203863/rs10929302/rs28899170/rs34352510/rs4148324/rs6714634/rs17863787/rs6742078/rs6744284/rs17862875/rs929596/rs17864701/rs887829/rs2885296/rs6747843/rs7567229/rs7567468/rs11695484	6	Bilirubin levels (PMID:20639394)	K80 Cholelithiasis	yes	no	no	3		NA
									6	Bilirubin levels (PMID:19419973)	K80-K87 Disorders of gallbladder, biliary tract and pancreas
									6	Bilirubin levels (PMID:23371916)	liver/biliary/pancreas problem
									6	Bilirubin levels (PMID:22085899)	Skin colour
									6	Bilirubin levels (PMID:19414484)
									6	Bilirubin levels (PMID:21646302)
									6	Bilirubin levels (PMID:23642732)
									6	Bilirubin levels in extreme obesity (PMID:25246029)
									6	Blood metabolite levels (PMID:24816252)
									6	Cholelithiasis-related traits in sickle cell anemia (PMID:22558097)
									6	Circulating cell-free DNA (PMID:22511988)
									6	Metabolic traits (PMID:21886157)
									6	Metabolite levels (PMID:23281178)
									6	Serum metabolite levels (PMID:24625756)
									6	Total bilirubin levels in HIV-1 infection (PMID:25884002)
Met → eGFR	7	rs6497490	16:20477474	indoleacetate	Shin et al. 2014	ACSM2A	0		7	Blood metabolite levels (PMID:24816252)	no association reported	yes	yes	yes	3		NA
Met → eGFR	8	rs7809234	7:50610379	indoleacetate	Shin et al. 2014	DDC/DDC-AS1	28	rs11575300/rs1466163/rs7785984/rs75581912/rs6975015/rs11575298/rs79012332/rs77631487/rs11575342/rs11575429/rs12718611/rs76975759/rs6593002/rs78180266/rs11765109/rs17634771/rs11771818/rs6975747/rs73342846/rs74876583/rs10499696/rs10268819/rs78069522/rs80071132/rs17553791/rs11575301/rs79796223/rs79465850	8	Blood metabolite ratios (PMID:24816252)	Arm fat-free mass (left)	yes	yes	no	3		NA
									8		Arm fat-free mass (right)
									8		Arm predicted mass (left)
									8		Arm predicted mass (right)
									8		Basal metabolic rate
									8		Comparative height size at age 10
									8		Immature reticulocyte fraction
									8		Impedance of arm (left)
									8		Impedance of arm (right)
									8		Impedance of leg (right)
									8		Impedance of whole body
									8		Leg fat-free mass (left)
									8		Leg fat-free mass (right)
									8		Leg predicted mass (left)
									8		Leg predicted mass (right)
									8		Mean corpuscular haemoglobin
									8		Mean corpuscular volume
									8		Mean reticulocyte volume
									8		Mean sphered cell volume
									8		Monocyte count
									8		Monocyte percentage
									8		Neutrophill percentage
									8		Standing height
									8		Trunk fat-free mass
									8		Trunk predicted mass
									8		Weight
									8		Whole body fat-free mass
									8		Whole body water mass
Met → eGFR	9	rs15676	9:131572027	indole-3-lactate	Shin et al. 2014	TBC1D13	33	rs2997922/rs3115874/rs6478854/rs7858366/rs2997913/rs10739738/rs7854319/rs2805102/rs2805103/rs10739737/rs2805099/rs10819447/rs10739736/rs3115875/rs2259043/rs2759013/rs2759015/rs2977999/rs45609236/rs2977993/rs2977994/rs10988124/rs2997904/rs2805098/rs2759009/rs2417128/rs10988125/rs1572912/rs2293968/rs10988126/rs2293966/rs2417125/rs2280842	9	Blood metabolite levels (PMID:24816252)	no association reported	yes	yes	yes	2		NA
Met → eGFR	10	rs1394678	16:20491058	indole-3-propionate	Shin et al. 2014	ACSM2A	87	rs11074456/rs12598673/rs11647589/rs1060634/rs12599141/rs1354577/rs11646020/rs11646536/rs112298752/rs1156428/rs9934387/rs9937581/rs9923452/rs9933872/rs6497489/rs138788386/rs1394675/rs9302386/rs9806821/rs9922446/rs9923280/rs9923339/rs4447416/rs4447417/rs4603548/rs59318790/rs6416611/rs1617049/rs1629314/rs1632600/rs1394676/rs1394677/rs1505094/rs1505095/rs1505096/rs1505097/rs1505100/rs1505101/rs153284…	10	Blood metabolite levels (PMID:24816252)	no association reported	yes	yes	yes	2		NA
Met → eGFR	11	rs6497490	16:20477474	indole-3-propionate	Shin et al. 2014	ACSM2A	0		11	Blood metabolite levels (PMID:24816252)	no association reported	yes	yes	yes	2		NA
Met → eGFR	12	rs10085935	8:39806267	kynurenine	Shin et al. 2014	RP11-44K6.3/IDO2	62	rs11787388/rs7003411/rs7000868/rs2543046/rs7013824/rs10504013/rs10216901/rs59312250/rs55818481/rs10755980/rs7845003/rs7845418/rs2729484/rs10113563/rs2543044/rs55698142/rs11779700/rs11781217/rs10958573/rs7824841/rs7828760/rs7832080/rs7839881/rs7839885/rs2052379/rs28841363/rs35995308/rs3739319/rs2543042/rs6984887/rs2543047/rs11786337/rs2543050/rs2729456/rs2729459/rs2729460/rs2729462/rs2729476/rs211…	12	Blood metabolite levels (PMID:24816252)	no association reported	yes	yes	yes	3		NA
Met → eGFR	13	rs3184504	12:111884608	kynurenine	Shin et al. 2014	SH2B3	10	rs653178/rs11065987/rs10774625/rs11065991/rs4766578/rs597808/rs7137828/rs7310615/rs10774624/rs11065979	13	Allergic disease (asthma, hay fever or eczema) (PMID:29083406)	Arm fat-free mass (left)	yes	no	no	2		NA
									13	Beta-2 microglubulin plasma levels (PMID:23417110)	Arm fat-free mass (right)
									13	Blood metabolite levels (PMID:24816252)	Arm predicted mass (left)
									13	Blood pressure (PMID:21909110)	Arm predicted mass (right)
									13	Celiac disease (PMID:22057235)	Basal metabolic rate
									13	Celiac disease (PMID:20190752)	Basophill count
									13	Celiac disease or Rheumatoid arthritis (PMID:21383967)	Comparative height size at age 10
									13	Cholesterol, total (PMID:24097068)	E00-E07 Disorders of thyroid gland
									13	Cholesterol, total (PMID:20686565)	E03 Other hypothyroidism
									13	Chronic inflammatory diseases (ankylosing spondylitis, Crohns disease, psoriasis, primary sclerosing cholangitis, ulcerative colitis) (pleiotropy) (PMID:26974007)	Eosinophill count
									13	Chronic kidney disease (PMID:20383146)	Eosinophill percentage
									13	Colorectal cancer (PMID:26151821)	Haematocrit percentage
									13	Colorectal or endometrial cancer (PMID:26621817)	Haemoglobin concentration
									13	Coronary artery disease (myocardial infarction, percutaneous transluminal coronary angioplasty, coronary artery bypass grafting, angina or chromic ischemic heart disease) (PMID:28714975)	heart attack/myocardial infarction
									13	Coronary artery disease (myocardial infartum, percutaneous transluminal coronary angioplasty, coronary artery bypass grafting, angina or chromic ischemic heart disease) (PMID:28714975)	High light scatter reticulocyte count
									13	Coronary artery disease (PMID:26343387)	High light scatter reticulocyte percentage
									13	Coronary artery disease (PMID:29212778)	Hip circumference
									13	Coronary artery disease or ischemic stroke (PMID:24262325)	hypertension
									13	Coronary artery disease or large artery stroke (PMID:24262325)	hypothyroidism/myxoedema
									13	Diastolic blood pressure (PMID:26390057)	I10 Essential (primary) hypertension
									13	Diastolic blood pressure (PMID:19430479)	I10-I15 Hypertensive diseases
									13	Diastolic blood pressure (PMID:19430483)	I20-I25 Ischaemic heart diseases
									13	Diastolic blood pressure (PMID:28739976)	I21 Acute myocardial infarction
									13	Diastolic blood pressure (PMID:21909115)	I25 Chronic ischaemic heart disease
									13	Eosinophil counts (PMID:27863252)	Immature reticulocyte fraction
									13	Eosinophil counts (PMID:19198610)	Impedance of arm (left)
									13	Eosinophil percentage of granulocytes (PMID:27863252)	Impedance of arm (right)
									13	Eosinophil percentage of white cells (PMID:27863252)	Impedance of leg (left)
									13	Fibrinogen levels (PMID:28107422)	Impedance of leg (right)
									13	Fibrinogen levels (PMID:26561523)	Impedance of whole body
									13	Glaucoma (primary open-angle) (PMID:26752265)	K90 Intestinal malabsorption
									13	Glycated hemoglobin levels (PMID:28898252)	Leg fat-free mass (left)
									13	Granulocyte count (PMID:27863252)	Leg fat-free mass (right)
									13	Hematocrit (PMID:19862010)	Leg predicted mass (left)
									13	Hematocrit (PMID:28017375)	Leg predicted mass (right)
									13	Hematocrit (PMID:27863252)	Lymphocyte count
									13	Hemoglobin (PMID:19862010)	Lymphocyte percentage
									13	Hemoglobin concentration (PMID:27863252)	Mean corpuscular haemoglobin
									13	Hemoglobin levels (PMID:28017375)	Mean corpuscular volume
									13	High light scatter reticulocyte count (PMID:27863252)	Mean sphered cell volume
									13	High light scatter reticulocyte percentage of red cells (PMID:27863252)	Monocyte count
									13	Hypothyroidism (PMID:27182965)	Neutrophill count
									13	Hypothyroidism (PMID:22493691)	Neutrophill percentage
									13	Immature fraction of reticulocytes (PMID:27863252)	Number of self-reported non-cancer illnesses
									13	Inflammatory bowel disease (PMID:26192919)	Number of treatments/medications taken
									13	Inflammatory bowel disease (PMID:28067908)	Platelet count
									13	Juvenile idiopathic arthritis (oligoarticular or rheumatoid factor-negative polyarticular) (PMID:23603761)	Platelet crit
									13	LDL cholesterol (PMID:24097068)	Platelet distribution width
									13	LDL cholesterol (PMID:20686565)	Red blood cell (erythrocyte) count
									13	Left ventricle diastolic internal dimension (PMID:28394258)	Reticulocyte count
									13	Lymphocyte counts (PMID:27863252)	Reticulocyte percentage
									13	Monocyte count (PMID:27863252)	Standing height
									13	Myeloid white cell count (PMID:27863252)	thyroid problem (not cancer)
									13	Myocardial infarction (PMID:26343387)	Trunk fat-free mass
									13	Neutrophil count (PMID:27863252)	Trunk predicted mass
									13	Neutrophil percentage of granulocytes (PMID:27863252)	Weight
									13	Platelet count (PMID:22139419)	White blood cell (leukocyte) count
									13	Platelet count (PMID:24026423)	Whole body fat-free mass
									13	Platelet count (PMID:27863252)	Whole body water mass
									13	Plateletcrit (PMID:27863252)
									13	Primary biliary cholangitis (PMID:26394269)
									13	Primary biliary cirrhosis (PMID:22961000)
									13	Primary sclerosing cholangitis (PMID:27992413)
									13	Psoriasis (PMID:28537254)
									13	Red blood cell count (PMID:27863252)
									13	Red blood cell traits (PMID:23222517)
									13	Reticulocyte count (PMID:27863252)
									13	Reticulocyte fraction of red cells (PMID:27863252)
									13	Retinal vascular caliber (PMID:21060863)
									13	Rheumatoid arthritis (PMID:24390342)
									13	Sarcoidosis (PMID:26051272)
									13	Sum basophil neutrophil counts (PMID:27863252)
									13	Sum eosinophil basophil counts (PMID:27863252)
									13	Sum neutrophil eosinophil counts (PMID:27863252)
									13	Systemic lupus erythematosus (PMID:26502338)
									13	Systolic blood pressure (PMID:28739976)
									13	Systolic blood pressure (PMID:19430479)
									13	Tetralogy of Fallot (PMID:23297363)
									13	Thyroid peroxidase antibody positivity (PMID:24586183)
									13	Tonsillectomy (PMID:27182965)
									13	Tonsillectomy (PMID:28928442)
									13	Type 1 diabetes (PMID:21829393)
									13	Type 1 diabetes (PMID:25751624)
									13	Type 1 diabetes (PMID:19430480)
									13	Urate levels (PMID:23263486)
									13	Vitiligo (PMID:22561518)
									13	Vitiligo (PMID:27723757)
									13	White blood cell count (basophil) (PMID:27863252)
									13	White blood cell count (PMID:27863252)
Met → eGFR	14	rs5014370	16:87862718	kynurenine	Shin et al. 2014	intergenic	27	rs34814160/rs4329926/rs4283235/rs7190326/rs12929670/rs9673189/rs12923321/rs71383670/rs7190700/rs71383671/rs12919840/rs12928763/rs6540089/rs4411504/rs5014371/rs5014372/rs74930248/rs5014368/rs4417558/rs4419070/rs4643327/rs7192095/rs28620982/rs4329925/rs7191776/rs5014369/rs5014367	14	no association reported	no association reported	yes	yes	yes	2		NA
Met → eGFR	15	rs750950	16:87873247	kynurenine	Shin et al. 2014	SLC7A5	0		15	no association reported	Mean corpuscular haemoglobin	yes	yes	no	2		NA
									15		Mean corpuscular volume
									15		Mean reticulocyte volume
									15		Mean sphered cell volume
Met → eGFR	16	rs8051149	16:87878822	kynurenine	Shin et al. 2014	SLC7A5	19	rs4843717/rs8052118/rs4843715/rs4843716/rs35459492/rs57455079/rs28611500/rs28684940/rs56722741/rs8050771/rs28582913/rs4843270/rs68080476/rs4843718/rs34380332/rs28609922/rs34508683/rs58267629/rs58852522	16	Blood metabolite levels (PMID:24816252)	no association reported	yes	yes	yes	1		NA
Met → eGFR	17	rs1016522	5:143193326	tryptophan	Shin et al. 2014	CTB-57H20.1/HMHB1	41	rs10073288/rs2636111/rs12654340/rs161570/rs918377/rs864117/rs111855365/rs161552/rs323983/rs188955/rs6895003/rs325227/rs1104164/rs75463975/rs161559/rs4357069/rs56341/rs12654344/rs833749/rs12651916/rs323991/rs325226/rs323988/rs161558/rs325277/rs2644829/rs325242/rs112236947/rs321202/rs323986/rs2644831/rs323990/rs2544830/rs325276/rs2398672/rs2636109/rs325275/rs2932524/rs323984/rs2636101/rs2636102	17	no association reported	Standing height	yes	yes	no	3		NA
Met → eGFR	18	rs11153280	6:111589293	tryptophan	Shin et al. 2014	KIAA1919	73	rs462063/rs10872068/rs463860/rs10456875/rs11153290/rs463242/rs466923/rs1002475/rs458486/rs459403/rs431299/rs463853/rs462432/rs455335/rs455726/rs11153294/rs463854/rs10872066/rs457492/rs110732/rs11756643/rs4276544/rs462493/rs11153288/rs11153283/rs11153287/rs456871/rs34435489/rs34837638/rs11153293/rs429567/rs12529158/rs6568683/rs467042/rs455247/rs17539197/rs455732/rs445349/rs9689727/rs10457241/rs456…	18	no association reported	Mean corpuscular haemoglobin	yes	yes	no	3		NA
									18		Mean corpuscular volume
									18		Mean reticulocyte volume
									18		Mean sphered cell volume
Met → eGFR	19	rs13122250	4:156808288	tryptophan	Shin et al. 2014	TDO2	9	rs13148223/rs2271537/rs12647431/rs12510023/rs11723579/rs3775084/rs34719399/rs60110343/rs71620343	19	Blood metabolite levels (PMID:24816252)	no association reported	yes	yes	yes	2		NA
Met → eGFR	20	rs1373962	5:83527862	tryptophan	Shin et al. 2014	EDIL3	0		20	no association reported	no association reported	yes	yes	yes	3		NA
Met → eGFR	21	rs1559063	5:172348594	tryptophan	Shin et al. 2014	ERGIC1	19	rs2302959/rs2161134/rs486113/rs6889973/rs62387404/rs514627/rs2446190/rs7717884/rs7721475/rs13159833/rs6889719/rs518971/rs6864748/rs517339/rs12188901/rs13187960/rs7735726/rs2446192/rs538622	21	no association reported	no association reported	yes	yes	yes	3		NA
Met → eGFR	22	rs17314234	4:156810755	tryptophan	Shin et al. 2014	TDO2	7	rs74549579/rs17379906/rs79152179/rs76820740/rs77969526/rs78848924/rs4691944	22	no association reported	no association reported	yes	yes	yes	2		NA
Met → eGFR	23	rs2111118	16:54049153	tryptophan	Shin et al. 2014	FTO	48	rs2098372/rs1075887/rs856979/rs7201494/rs2007336/rs1075888/rs1477092/rs1110490/rs2080450/rs2098371/rs856976/rs1990686/rs9932094/rs7184897/rs1075886/rs2080366/rs8046658/rs1125339/rs7193917/rs2540780/rs2080449/rs1966434/rs860713/rs6499668/rs9924312/rs2111117/rs4784341/rs1861358/rs8063531/rs856974/rs1990685/rs856981/rs1861552/rs856980/rs6499670/rs8051348/rs1345390/rs6499669/rs8043737/rs1861554/rs194…	23	no association reported	no association reported	yes	yes	yes	3		NA
Met → eGFR	24	rs284191	1:92236048	tryptophan	Shin et al. 2014	TGFBR3	9	rs284193/rs284192/rs284199/rs284194/rs284190/rs284200/rs284196/rs284198/rs284195	24	no association reported	Monocyte percentage	yes	yes	no	3		NA
Met → eGFR	25	rs38271	7:14307031	tryptophan	Shin et al. 2014	DGKB	33	rs38264/rs38268/rs40236/rs38263/rs38290/rs36095426/rs38269/rs38289/rs35198760/rs38267/rs38261/rs38285/rs38276/rs38277/rs38266/rs4721316/rs38278/rs40450/rs12536819/rs38287/rs38286/rs10950515/rs38265/rs4719396/rs38275/rs17710027/rs12536803/rs38284/rs40540/rs38270/rs38272/rs10263173/rs6966405	25	no association reported	no association reported	yes	yes	yes	3		NA
Met → eGFR	26	rs4306882	3:21062584	tryptophan	Shin et al. 2014	intergenic	35	rs4431130/rs9871113/rs4465961/rs7652147/rs7646153/rs1497516/rs7625611/rs973870/rs2047387/rs13097458/rs869495/rs9881998/rs1391138/rs1391144/rs11128983/rs7633632/rs7644744/rs4858288/rs1497514/rs6550562/rs985536/rs6550565/rs9865061/rs869494/rs4858286/rs7433137/rs7625772/rs6550561/rs4431129/rs2886728/rs13086550/rs6769146/rs9850499/rs9844165/rs9811079	26	no association reported	Fresh fruit intake	yes	yes	no	3		NA
Met → eGFR	27	rs4615256	5:62700867	tryptophan	Shin et al. 2014	intergenic	4	rs4521429/rs34559790/rs4605741/rs10939964	27	no association reported	Leg fat percentage (right)	yes	yes	no	3		NA
									27		Time spent watching television (TV)
Met → eGFR	28	rs4695138	4:45956180	tryptophan	Shin et al. 2014	intergenic	2	rs6447487/rs12505729	28	no association reported	no association reported	yes	yes	yes	3		NA
Met → eGFR	29	rs4958379	5:154010041	tryptophan	Shin et al. 2014	intergenic	2	rs6891821/rs13155383	29	no association reported	Mean corpuscular haemoglobin	yes	yes	no	3		NA
									29		Mean corpuscular haemoglobin concentration
									29		Mean corpuscular volume
									29		Red blood cell (erythrocyte) count
Met → eGFR	30	rs603446	11:116654435	tryptophan	Shin et al. 2014	ZPR1	19	rs180329/rs180361/rs180375/rs180340/rs180344/rs1787680/rs180370/rs180351/rs918143/rs2849179/rs1145208/rs108533/rs180350/rs180346/rs3741300/rs180365/rs180376/rs180372/rs3741301	30	Triglycerides (PMID:21909109)	high cholesterol	yes	no	no	3		NA
									30		Platelet distribution width
Met → eGFR	31	rs6480970	10:54568664	tryptophan	Shin et al. 2014	intergenic	36	rs6480971/rs10824807/rs7918389/rs10824808/rs11003216/rs7917334/rs11003183/rs11003203/rs141717052/rs11003182/rs11003181/rs7918412/rs7921064/rs11003186/rs7077650/rs6480976/rs6480974/rs11527461/rs7902899/rs7476743/rs7899668/rs11527253/rs11003184/rs11003193/rs11527254/rs61844356/rs11003178/rs11003179/rs11527255/rs6480973/rs11003217/rs11003177/rs11003180/rs1592268/rs952555/rs11527251	31	no association reported	no association reported	yes	yes	yes	3		NA
Met → eGFR	32	rs6901004	6:111554822	tryptophan	Shin et al. 2014	RP11-428F8.2	15	rs9487602/rs1150083/rs1150078/rs783086/rs34151782/rs354544/rs354550/rs191632/rs193282/rs168522/rs354531/rs1026680/rs9320360/rs405948/rs12208141	32	Blood metabolite levels (PMID:24816252)	no association reported	yes	yes	yes	2		NA
Met → eGFR	33	rs6935961	6:125636350	tryptophan	Shin et al. 2014	intergenic	8	rs9491385/rs9491387/rs6919422/rs6936287/rs9482641/rs6913183/rs4895698/rs6940945	33	no association reported	no association reported	yes	yes	yes	3		NA
Met → eGFR	34	rs710580	3:189809163	tryptophan	Shin et al. 2014	P3H2	8	rs1851547/rs7646317/rs3106808/rs7632829/rs3111849/rs6787151/rs710583/rs710581	34	no association reported	Standing height	yes	yes	no	3		NA
Met → eGFR	35	rs7463805	8:110753672	tryptophan	Shin et al. 2014	intergenic	5	rs3102251/rs7011569/rs3133972/rs62527960/rs7011422	35	no association reported	no association reported	yes	yes	yes	3		NA
Met → eGFR	36	rs7584842	2:11756260	tryptophan	Shin et al. 2014	GREB1	0		36	no association reported	no association reported	yes	yes	yes	3		NA
Met → eGFR	37	rs9511152	13:19596767	tryptophan	Shin et al. 2014	PHF2P2	73	rs9553232/rs9553245/rs957294/rs4238177/rs9511168/rs9511177/rs9553231/rs2880688/rs4313678/rs9511232/rs9511167/rs9511171/rs9511203/rs4770634/rs9511170/rs4038049/rs9511146/rs9511149/rs9553230/rs1413927/rs4473030/rs4770609/rs9511166/rs1591379/rs1596334/rs2039524/rs7328603/rs2343714/rs9553229/rs2880689/rs9511107/rs4359294/rs7991521/rs9511155/rs4551877/rs1591378/rs9318410/rs9318411/rs2343712/rs6490888/…	37	no association reported	no association reported	yes	yes	yes	3		NA
Met → eGFR	38	rs972459	3:191855497	tryptophan	Shin et al. 2014	intergenic	9	rs35022599/rs9845315/rs2169244/rs12497223/rs562341316/rs9834140/rs9838334/rs113678354/rs1460916	38	no association reported	no association reported	yes	yes	yes	3		NA
Met → eGFR	39	rs2221448	16:20484870	indoleacetylglutamine	Long et al. 2017	ACSM2A	19	rs61353686/rs77888654/rs7198521/rs4997156/rs8062842/rs28556968/rs10153227/rs2285629/rs68177584/rs8063231/rs35903984/rs9936064/rs7202277/rs28475631/rs9933896/rs12598584/rs11649333/rs8063308/rs11640462	39	no association reported	no association reported	yes	yes	yes	3		NA
Met → eGFR	40	rs1505101	16:20485077	indole-3-propionate	Long et al. 2017	ACSM2A	87	rs9302385/rs9923339/rs9923452/rs9933872/rs9934387/rs9937581/rs4603548/rs59318790/rs6416611/rs6497489/rs6497491/rs9302386/rs9806821/rs9922446/rs9923280/rs2271061/rs28615302/rs4447416/rs4447417/rs7187246/rs7192310/rs7193826/rs7194098/rs7194852/rs6497503/rs68082948/rs71373192/rs7185111/rs7186307/rs7186502/rs7186805/rs7186923/rs79876150/rs8043829/rs8045136/rs8059949/rs8061485/rs1910803/rs192267280/rs…	40	Blood metabolite levels (PMID:24816252)	no association reported	yes	yes	yes	2		NA
Met → eGFR	41	rs2114406	10:90033593	kynurenate	Long et al. 2017	intergenic	0		41	no association reported	no association reported	yes	yes	yes	3		NA
eGFR → Met	1	rs10115871	9:71365463	eGFR	Pattaro et al. 2016	PIP5K1B	0		1	no association reported	no association reported	yes	yes	yes	3	no	no
eGFR → Met	2	rs10277115	7:1285195	eGFR	Pattaro et al. 2016	intergenic	3	rs12702509/rs12702508/rs1533988	2	Glomerular filtration rate (creatinine) (PMID:26831199)	Arm fat-free mass (left)	yes	yes	no	3	replicated (replication study)	yes
									2	Renal function-related traits (eGRFcrea) (PMID:22797727)	Arm fat-free mass (right)
									2	Renal function-related traits (sCR) (PMID:22797727)	Arm predicted mass (left)
									2		Haematocrit percentage
									2		Haemoglobin concentration
									2		Impedance of whole body
									2		Red blood cell (erythrocyte) count
									2		Trunk fat-free mass
									2		Trunk predicted mass
									2		Whole body fat-free mass
									2		Whole body water mass
eGFR → Met	3	rs1044261	10:1065710	eGFR	Pattaro et al. 2016	IDI2/GTPBP4	7	rs113790047/rs10752023/rs113185690/rs7908590/rs11595560/rs11596433/rs149288300	3	Glomerular filtration rate (creatinine) (PMID:26831199)	Red blood cell (erythrocyte) count	yes	yes	no	2	replicated (previously known)	yes
eGFR → Met	4	rs10491967	12:3368093	eGFR	Pattaro et al. 2016	TSPAN9	4	rs11062597/rs11062595/rs11062596/rs11062590	4	Glomerular filtration rate (creatinine) (PMID:26831199)	Arm fat-free mass (left)	yes	yes	no	3	replicated (replication study)	yes
									4		Arm fat-free mass (right)
									4		Arm predicted mass (left)
									4		Arm predicted mass (right)
									4		Basal metabolic rate
									4		Body fat percentage
									4		Impedance of arm (left)
									4		Impedance of arm (right)
									4		Impedance of leg (left)
									4		Impedance of leg (right)
									4		Impedance of whole body
									4		Leg fat percentage (left)
									4		Leg fat percentage (right)
									4		Leg fat-free mass (left)
									4		Leg fat-free mass (right)
									4		Leg predicted mass (left)
									4		Leg predicted mass (right)
									4		Platelet distribution width
									4		Standing height
									4		Trunk fat-free mass
									4		Trunk predicted mass
									4		Whole body fat-free mass
									4		Whole body water mass
eGFR → Met	5	rs10774021	12:349298	eGFR	Pattaro et al. 2016	SLC6A13	2	rs10774020/rs11062102	5	Chronic kidney disease (PMID:20383146)	Comparative body size at age 10	yes	no	no	2	replicated (previously known)	yes
									5	Glomerular filtration rate (creatinine) (PMID:26831199)	Standing height
									5	Glomerular filtration rate in non diabetics (creatinine) (PMID:26831199)
									5	Urinary metabolites (PMID:26352407)
eGFR → Met	6	rs10869043	9:71171819	eGFR	Pattaro et al. 2016	RP11-274B18.4	11	rs4143073/rs1411992/rs7046766/rs7028200/rs10869034/rs7046767/rs4457398/rs12376362/rs12343877/rs11795256/rs12340143	6	no association reported	no association reported	yes	yes	yes	3	no	no
eGFR → Met	7	rs10994860	10:52645424	eGFR	Pattaro et al. 2016	A1CF	3	rs10821905/rs10821907/rs10994856	7	Glomerular filtration rate (creatinine) (PMID:28452372)	Haematocrit percentage	yes	no	no	3	replicated (replication study)	yes
									7	Glomerular filtration rate in non diabetics (creatinine) (PMID:26831199)	Red blood cell (erythrocyte) count
									7	Urate levels (PMID:23263486)
eGFR → Met	8	rs11062344	12:418326	eGFR	Pattaro et al. 2016	KDM5A	2	rs67515639/rs34812983	8	no association reported	Standing height	yes	yes	no	3	no	no
eGFR → Met	9	rs11097396	4:77440333	eGFR	Pattaro et al. 2016	SHROOM3	0		9	no association reported	no association reported	yes	yes	yes	3	no	no
eGFR → Met	10	rs11613352	12:57792580	eGFR	Pattaro et al. 2016	R3HDM2	25	rs12313306/rs11614506/rs56205943/rs2122982/rs61352607/rs1106766/rs540730/rs11172147/rs2229357/rs12313762/rs12315434/rs4760355/rs11172181/rs3741414/rs4760254/rs68147365/rs73119306/rs7397189/rs7484541/rs7974833/rs7971133/rs4760278/rs11609805/rs79395356/rs7964492	10	Coronary artery disease (PMID:29212778)	gout	yes	no	no	3	replicated (replication study)	yes
									10	Glomerular filtration rate (creatinine) (PMID:26831199)	Haematocrit percentage
									10	HDL cholesterol (PMID:24097068)	Haemoglobin concentration
									10	HDL cholesterol (PMID:20686565)	Monocyte count
									10	HDL cholesterol levels (PMID:28334899)	Platelet count
									10	Triglyceride levels (PMID:28334899)	Platelet crit
									10	Triglycerides (PMID:25961943)
									10	Triglycerides (PMID:20686565)
									10	Triglycerides (PMID:24097068)
									10	Urate levels (PMID:20884846)
									10	Urate levels (PMID:23263486)
eGFR → Met	11	rs11655511	17:59287269	eGFR	Pattaro et al. 2016	BCAS3	28	rs2215294/rs4640250/rs4640251/rs4968428/rs8072157/rs8077544/rs12948740/rs12951741/rs12952507/rs12953087/rs1558259/rs2204928/rs9903205/rs2215295/rs11652263/rs11658810/rs12940125/rs12940510/rs8078026/rs8082233/rs917571/rs917572/rs917573/rs917574/rs10853026/rs11079420/rs11079421/rs12942843	11	no association reported	Haematocrit percentage	yes	yes	no	2	no	no
									11		Haemoglobin concentration
									11		Platelet count
									11		Platelet crit
									11		Red blood cell (erythrocyte) count
eGFR → Met	12	rs11655550	17:37610123	eGFR	Pattaro et al. 2016	intergenic	5	rs4401075/rs12453645/rs12453796/rs35289683/rs12449642	12	no association reported	Mean reticulocyte volume	yes	yes	no	3	no	no
									12		Red blood cell (erythrocyte) count
eGFR → Met	13	rs11657044	17:59450105	eGFR	Pattaro et al. 2016	BCAS3/RP11-332H18.5	3	rs9905274/rs1010269/rs9895661	13	Chronic kidney disease (PMID:20383146)	Haematocrit percentage	yes	no	no	1	replicated (previously known)	yes
									13	Glomerular filtration rate (creatinine) (PMID:28452372)	Haemoglobin concentration
									13	Glomerular filtration rate (creatinine) (PMID:26831199)	hypertension
									13	Glomerular filtration rate (PMID:27588450)	I10-I15 Hypertensive diseases
									13	Glomerular filtration rate in non diabetics (creatinine) (PMID:26831199)	Red blood cell (erythrocyte) count
									13	Hematocrit (PMID:27863252)
									13	Hemoglobin concentration (PMID:27863252)
									13	Red blood cell count (PMID:27863252)
									13	Renal function-related traits (eGRFcrea) (PMID:22797727)
									13	Renal function-related traits (sCR) (PMID:22797727)
eGFR → Met	14	rs11766070	7:156261602	eGFR	Pattaro et al. 2016	intergenic	6	rs12697963/rs1405809/rs10279504/rs2365286/rs6972171/rs868822	14	no association reported	no association reported	yes	yes	yes	3	no	no
eGFR → Met	15	rs11864909	16:20400839	eGFR	Pattaro et al. 2016	RP11-429K17.1/PDILT	10	rs35208507/rs34495073/rs34532024/rs62034975/rs79746097/rs62034970/rs35449439/rs12921916/rs35747824/rs4408552	15	Renal function-related traits (eGRFcrea) (PMID:22797727)	Comparative body size at age 10	yes	yes	no	1	no	no
									15	Renal function-related traits (sCR) (PMID:22797727)	hypertension
									15		N20 Calculus of kidney and ureter
									15		N20-N23 Urolithiasis
eGFR → Met	16	rs11959928	5:39397132	eGFR	Pattaro et al. 2016	DAB2/C9	21	rs700231/rs700236/rs10062079/rs11951093/rs700234/rs700229/rs700230/rs1362800/rs700235/rs700237/rs700226/rs835215/rs2542713/rs35969577/rs12153248/rs835703/rs700238/rs835220/rs696767/rs835223/rs700242	16	Glomerular filtration rate (creatinine) (PMID:28452372)	Arm fat-free mass (right)	yes	yes	no	2	replicated (previously known)	yes
									16	Glomerular filtration rate (creatinine) (PMID:26831199)	Arm predicted mass (right)
									16	Glomerular filtration rate in non diabetics (creatinine) (PMID:26831199)	Sitting height
									16		Standing height
									16		Trunk fat-free mass
									16		Trunk predicted mass
									16		Whole body fat-free mass
									16		Whole body water mass
eGFR → Met	17	rs12187932	5:176643151	eGFR	Pattaro et al. 2016	NSD1	9	rs244725/rs6872201/rs10041668/rs244708/rs7706612/rs244709/rs7719125/rs7724386/rs10066035	17	no association reported	Haematocrit percentage	yes	yes	no	3	no	no
									17		Haemoglobin concentration
									17		Impedance of leg (left)
									17		Impedance of leg (right)
									17		Impedance of whole body
									17		Lymphocyte percentage
									17		Neutrophill count
									17		Neutrophill percentage
									17		Red blood cell (erythrocyte) count
eGFR → Met	18	rs12209517	6:160756736	eGFR	Pattaro et al. 2016	intergenic	64	rs1848830/rs2183470/rs3103347/rs141320342/rs11755806/rs11755965/rs12192401/rs12193418/rs12194962/rs12203303/rs12206585/rs3106170/rs3106171/rs3106172/rs3106173/rs3103348/rs3103349/rs3103350/rs3103351/rs3106163/rs3106165/rs3106167/rs3106168/rs3106169/rs3120149/rs3120151/rs3125049/rs3125050/rs3125051/rs3125052/rs3125053/rs3125055/rs3125056/rs3125057/rs3125060/rs3127581/rs3127582/rs3127583/rs3127584/…	18	Lp (a) levels (PMID:21900290)	E70-E90 Metabolic disorders	yes	no	no	2	no	no
									18		E78 Disorders of lipoprotein metabolism and other lipidaemias
									18		high cholesterol
									18		I20 Angina pectoris
									18		I20-I25 Ischaemic heart diseases
									18		I25 Chronic ischaemic heart disease
eGFR → Met	19	rs12460876	19:33356891	eGFR	Pattaro et al. 2016	SLC7A9	12	rs7256095/rs7247977/rs11084676/rs8101881/rs7252778/rs35975406/rs10422369/rs10418164/rs7248602/rs10404708/rs10412219/rs10411171	19	Blood metabolite levels (PMID:24816252)	Haematocrit percentage	yes	no	no	2	replicated (previously known)	yes
									19	Chronic kidney disease (PMID:20383146)	Haemoglobin concentration
									19	Glomerular filtration rate (creatinine) (PMID:28452372)	Red blood cell (erythrocyte) count
									19	Glomerular filtration rate (creatinine) (PMID:26831199)
									19	Glomerular filtration rate in non diabetics (creatinine) (PMID:26831199)
									19	Urinary metabolites (H-NMR features) (PMID:24586186)
									19	Urinary metabolites (PMID:21572414)
eGFR → Met	20	rs1260326	2:27730940	eGFR	Pattaro et al. 2016	GCKR	4	rs11127048/rs4665972/rs780093/rs780094	20	Age-related disease endophenotypes (PMID:27790247)	Alcohol intake frequency.	yes	no	no	2	replicated (previously known)	yes
									20	Age-related diseases, mortality and associated endophenotypes (PMID:27790247)	Arm fat-free mass (left)
									20	Alcohol consumption (PMID:28937693)	Arm fat-free mass (right)
									20	Alcohol consumption in current drinkers (PMID:28937693)	Arm predicted mass (left)
									20	Blood metabolite levels (PMID:24816252)	Arm predicted mass (right)
									20	Blood metabolite levels (PMID:25898920)	Basal metabolic rate
									20	Blood metabolite ratios (PMID:24816252)	Body mass index (BMI)
									20	C-reactive protein (PMID:18439548)	Bread intake
									20	C-reactive protein levels (PMID:21300955)	Coffee intake
									20	C-reactive protein levels or total cholesterol levels (pleiotropy) (PMID:27286809)	Comparative height size at age 10
									20	C-reactive protein levels or triglyceride levels (pleiotropy) (PMID:27286809)	diabetes
									20	Calcium levels (PMID:24068962)	E10-E14 Diabetes mellitus
									20	Cardiovascular disease risk factors (PMID:21943158)	E11 Non-insulin-dependent diabetes mellitus
									20	Cholesterol, total (PMID:25961943)	E70-E90 Metabolic disorders
									20	Cholesterol, total (PMID:24097068)	E78 Disorders of lipoprotein metabolism and other lipidaemias
									20	Cholesterol, total (PMID:20686565)	Ease of skin tanning
									20	Chronic inflammatory diseases (ankylosing spondylitis, Crohns disease, psoriasis, primary sclerosing cholangitis, ulcerative colitis) (pleiotropy) (PMID:26974007)	Eosinophill percentage
									20	Chronic kidney disease (PMID:20383146)	gout
									20	Crohns disease (PMID:26192919)	Haematocrit percentage
									20	Crohns disease (PMID:28067908)	Haemoglobin concentration
									20	Fasting blood glucose (BMI interaction) (PMID:22581228)	high cholesterol
									20	Fasting blood glucose (PMID:22581228)	High light scatter reticulocyte count
									20	Fasting blood glucose (PMID:20081858)	High light scatter reticulocyte percentage
									20	Fasting blood insulin (BMI interaction) (PMID:22581228)	Hip circumference
									20	Fasting blood insulin (PMID:22581228)	Hot drink temperature
									20	Fasting blood insulin (PMID:20081858)	Immature reticulocyte fraction
									20	Fasting glucose-related traits (BMI interaction) (PMID:22581228)	Impedance of arm (left)
									20	Fasting glucose-related traits (PMID:20081858)	Impedance of arm (right)
									20	Fasting insulin-related traits (BMI interaction) (PMID:22581228)	Impedance of leg (left)
									20	Fasting insulin-related traits (PMID:20081858)	Impedance of leg (right)
									20	Fasting plasma glucose (PMID:25187374)	Impedance of whole body
									20	Glomerular filtration rate (creatinine) (PMID:26831199)	K80 Cholelithiasis
									20	Glomerular filtration rate (PMID:27588450)	K80-K87 Disorders of gallbladder, biliary tract and pancreas
									20	Glomerular filtration rate in non diabetics (creatinine) (PMID:26831199)	Leg fat-free mass (left)
									20	Glycemic traits (pregnancy) (PMID:23903356)	Leg fat-free mass (right)
									20	Gondoic acid (20:1n-9) levels (PMID:28298293)	Leg predicted mass (left)
									20	Gout (PMID:25646370)	Leg predicted mass (right)
									20	Gout (PMID:27899376)	Lymphocyte count
									20	Granulocyte count (PMID:27863252)	M10 Gout
									20	Height (PMID:25282103)	Mean corpuscular volume
									20	Hematocrit (PMID:27863252)	Mean platelet (thrombocyte) volume
									20	Hematological and biochemical traits (PMID:20139978)	Mean reticulocyte volume
									20	High light scatter reticulocyte count (PMID:27863252)	Mean sphered cell volume
									20	High light scatter reticulocyte percentage of red cells (PMID:27863252)	Monocyte count
									20	Homeostasis model assessment of insulin resistance (PMID:20081858)	Monocyte percentage
									20	Hypertriglyceridemia (PMID:23505323)	Neutrophill count
									20	Hypertriglyceridemia (PMID:27599772)	Neutrophill percentage
									20	Hypertriglyceridemia (PMID:20657596)	Non-oily fish intake
									20	Inflammatory bowel disease (PMID:26192919)	Number of self-reported non-cancer illnesses
									20	Lipid metabolism phenotypes (PMID:19936222)	Platelet count
									20	Liver enzyme levels (gamma-glutamyl transferase) (PMID:22001757)	Platelet crit
									20	Lymphocyte counts (PMID:27863252)	Red blood cell (erythrocyte) distribution width
									20	Metabolic syndrome (PMID:22399527)	Reticulocyte count
									20	Metabolic traits (PMID:19060910)	Reticulocyte percentage
									20	Metabolic traits (PMID:21886157)	Sitting height
									20	Metabolite levels (PMID:22916037)	Skin colour
									20	Metabolite levels (PMID:22286219)	Standing height
									20	Metabolite levels (small molecules and protein measures) (PMID:27005778)	Trunk fat-free mass
									20	Myeloid white cell count (PMID:27863252)	Trunk predicted mass
									20	Neutrophil count (PMID:27863252)	Weight
									20	Non-albumin protein levels (PMID:22558069)	White blood cell (leukocyte) count
									20	Nonalcoholic fatty liver disease (PMID:29385134)	Whole body fat-free mass
									20	Plasma lactate levels (PMID:26433129)	Whole body water mass
									20	Plasma omega-3 polyunsaturated fatty acid levels (docosapentaenoic acid) (PMID:21829377)
									20	Platelet count (PMID:27863252)
									20	Platelet count (PMID:22139419)
									20	Plateletcrit (PMID:27863252)
									20	Red blood cell count (PMID:27863252)
									20	Red cell distribution width (PMID:27863252)
									20	Renal overload gout (PMID:27899376)
									20	Renal underexcretion gout (PMID:27899376)
									20	Resting heart rate (PMID:27798624)
									20	Reticulocyte count (PMID:27863252)
									20	Reticulocyte fraction of red cells (PMID:27863252)
									20	Serum albumin level (PMID:23022100)
									20	Serum alpha1-antitrypsin levels (PMID:26174136)
									20	Sum basophil neutrophil counts (PMID:27863252)
									20	Sum neutrophil eosinophil counts (PMID:27863252)
									20	Triglyceride levels (PMID:28334899)
									20	Triglycerides (PMID:20139978)
									20	Triglycerides (PMID:23726366)
									20	Triglycerides (PMID:24097068)
									20	Triglycerides (PMID:19060906)
									20	Triglycerides (PMID:18193044)
									20	Triglycerides (PMID:19060911)
									20	Triglycerides (PMID:25961943)
									20	Triglycerides (PMID:20686565)
									20	Triglycerides (PMID:18193043)
									20	Two-hour glucose challenge (PMID:20081857)
									20	Type 2 diabetes (PMID:28869590)
									20	Urate levels (PMID:23263486)
									20	Urate levels in obese individuals (PMID:25811787)
									20	Uric acid levels (PMID:19503597)
									20	Waist circumference and related phenotypes (PMID:18454146)
									20	White blood cell count (PMID:27863252)
eGFR → Met	21	rs12920708	16:20407237	eGFR	Pattaro et al. 2016	PDILT	0		21	no association reported	no association reported	yes	yes	yes	3	no	no
eGFR → Met	22	rs12975033	19:49249443	eGFR	Pattaro et al. 2016	IZUMO1	30	rs12611203/rs8111288/rs12611211/rs8108468/rs12975781/rs8111208/rs12978499/rs28400014/rs2307019/rs281408/rs8111399/rs12462324/rs8108136/rs8106205/rs412712/rs12611201/rs12979144/rs28400015/rs56098615/rs11667321/rs12460295/rs11083948/rs2307018/rs12981072/rs12982115/rs56066508/rs8102032/rs8104897/rs11672046/rs8105137	22	Urinary metabolites (H-NMR features) (PMID:24586186)	Alcohol intake frequency.	yes	no	no	3	no	no
									22		Cereal intake
									22		high cholesterol
									22		K80 Cholelithiasis
									22		K80-K87 Disorders of gallbladder, biliary tract and pancreas
									22		Mean platelet (thrombocyte) volume
									22		Non-oily fish intake
									22		Oily fish intake
									22		Platelet count
									22		Processed meat intake
									22		Sitting height
eGFR → Met	23	rs13281181	8:23773349	eGFR	Pattaro et al. 2016	intergenic	0		23	no association reported	no association reported	yes	yes	yes	3	no	no
eGFR → Met	24	rs13329952	16:20366507	eGFR	Pattaro et al. 2016	UMOD	24	rs34882080/rs12922822/rs34356953/rs12934455/rs12934320/rs13335818/rs34262842/rs35650857/rs36060036/rs28688991/rs12917707/rs9933330/rs9928003/rs60136849/rs28362063/rs28640218/rs7204775/rs4293393/rs7203642/rs13333226/rs28544423/rs9928936/rs4997081/rs13334589	24	Chronic kidney disease (PMID:20383146)	hypertension	yes	no	no	1	replicated (previously known)	yes
									24	Chronic kidney disease (PMID:26831199)	I10 Essential (primary) hypertension
									24	Chronic kidney disease and serum creatinine levels (PMID:20686651)	I10-I15 Hypertensive diseases
									24	Glomerular filtration rate (creatinine) (PMID:26831199)	N20 Calculus of kidney and ureter
									24	Glomerular filtration rate in diabetics (creatinine) (PMID:26831199)	N20-N23 Urolithiasis
									24	Glomerular filtration rate in non diabetics (creatinine) (PMID:26831199)
									24	Hypertension (PMID:21082022)
									24	Kidney function decline traits (PMID:25493955)
									24	Renal function and chronic kidney disease (PMID:19430482)
									24	Urinary uromodulin levels (PMID:24578125)
eGFR → Met	25	rs1394125	15:76158983	eGFR	Pattaro et al. 2016	UBE2Q2	0		25	Chronic kidney disease (PMID:20383146)	Haematocrit percentage	yes	no	no	2	replicated (previously known)	yes
									25	Glomerular filtration rate (creatinine) (PMID:26831199)	Haemoglobin concentration
									25	Glomerular filtration rate in non diabetics (creatinine) (PMID:26831199)	Mean platelet (thrombocyte) volume
									25	Urate levels (PMID:23263486)	Platelet count
									25		Red blood cell (erythrocyte) count
eGFR → Met	26	rs163160	11:2789955	eGFR	Pattaro et al. 2016	KCNQ1	15	rs336982/rs233437/rs233438/rs11024045/rs163152/rs375116/rs463535/rs231876/rs231890/rs231873/rs231875/rs548566/rs233436/rs6578296/rs63934	26	Glomerular filtration rate in non diabetics (creatinine) (PMID:26831199)	Standing height	yes	yes	no	3	replicated (replication study)	yes
eGFR → Met	27	rs16930370	12:3387697	eGFR	Pattaro et al. 2016	TSPAN9	1	rs7296705	27	no association reported	Arm fat-free mass (left)	yes	yes	no	3	no	no
									27		Arm fat-free mass (right)
									27		Arm predicted mass (left)
									27		Arm predicted mass (right)
									27		Basal metabolic rate
									27		Body fat percentage
									27		Impedance of arm (left)
									27		Impedance of arm (right)
									27		Impedance of leg (left)
									27		Impedance of leg (right)
									27		Impedance of whole body
									27		Leg fat percentage (left)
									27		Leg fat percentage (right)
									27		Leg fat-free mass (left)
									27		Leg fat-free mass (right)
									27		Leg predicted mass (left)
									27		Leg predicted mass (right)
									27		Sitting height
									27		Standing height
									27		Trunk fat-free mass
									27		Trunk predicted mass
									27		Whole body fat-free mass
									27		Whole body water mass
eGFR → Met	28	rs17216707	20:52732362	eGFR	Pattaro et al. 2016	intergenic	0		28	Glomerular filtration rate (creatinine) (PMID:26831199)	N20 Calculus of kidney and ureter	yes	no	no	2	replicated (replication study)	yes
									28	Vitamin D levels (dietary vitamin D intake interaction) (PMID:29343764)	N20-N23 Urolithiasis
									28	Vitamin D levels (PMID:29343764)
eGFR → Met	29	rs17319721	4:77368847	eGFR	Pattaro et al. 2016	SHROOM3	18	rs10019833/rs1398018/rs10008637/rs1398016/rs17253722/rs10023335/rs4859682/rs28394165/rs111449836/rs9992101/rs13146355/rs55940751/rs10025351/rs2870237/rs60529470/rs28418670/rs11724003/rs5020545	29	Chronic kidney disease (PMID:20383146)	Haematocrit percentage	yes	no	no	1	replicated (previously known)	yes
									29	Creatinine levels (PMID:20383145)	Haemoglobin concentration
									29	Glomerular filtration rate (creatinine) (PMID:26831199)	hypertension
									29	Glomerular filtration rate (creatinine) (PMID:28452372)	Red blood cell (erythrocyte) count
									29	Glomerular filtration rate (PMID:27588450)	Trunk fat-free mass
									29	Glomerular filtration rate (PMID:23535967)	Trunk predicted mass
									29	Glomerular filtration rate in non diabetics (creatinine) (PMID:26831199)
									29	Magnesium levels (PMID:20700443)
									29	Red blood cell count (PMID:27863252)
									29	Renal function and chronic kidney disease (PMID:19430482)
									29	Renal function-related traits (eGRFcrea) (PMID:22797727)
									29	Renal function-related traits (sCR) (PMID:22797727)
eGFR → Met	30	rs17349818	2:73792207	eGFR	Pattaro et al. 2016	ALMS1	3	rs28730854/rs74380817/rs111450435	30	no association reported	no association reported	yes	yes	yes	3	no	no
eGFR → Met	31	rs1800615	1:15832281	eGFR	Pattaro et al. 2016	CASP9	54	rs6686890/rs3737705/rs6690043/rs4233535/rs4233537/rs4233538/rs45619934/rs4645989/rs6685648/rs12741552/rs1467513/rs2145399/rs2295626/rs3795758/rs3795759/rs4233533/rs57109480/rs4233534/rs6664388/rs6679229/rs6679323/rs10159261/rs10754894/rs4646061/rs4646068/rs4646090/rs4646093/rs4646100/rs4661640/rs7530124/rs6429747/rs7546668/rs9298/rs9659443/rs12736181/rs10803387/rs10754896/rs6690219/rs6690758/rs75…	31	Glomerular filtration rate (creatinine) (PMID:28452372)	Comparative body size at age 10	yes	yes	no	3	replicated (previously known)	yes
									31	Glomerular filtration rate (creatinine) (PMID:26831199)
									31	Glomerular filtration rate in non diabetics (creatinine) (PMID:26831199)
eGFR → Met	32	rs2159373	17:59237499	eGFR	Pattaro et al. 2016	BCAS3	25	rs2378816/rs4968427/rs4968530/rs8075455/rs8079951/rs11079418/rs2041302/rs9903205/rs9905761/rs8068584/rs4968428/rs1476099/rs983817/rs11655024/rs1476098/rs8080123/rs11868441/rs6504021/rs4968531/rs8073894/rs11658810/rs4968533/rs8073611/rs4968534/rs4968532	32	Coronary artery disease (PMID:29212778)	Haematocrit percentage	yes	no	no	2	no	no
									32	Renal function-related traits (BUN) (PMID:22797727)	Haemoglobin concentration
									32		Platelet count
									32		Platelet crit
									32		Red blood cell (erythrocyte) count
eGFR → Met	33	rs228611	4:103561709	eGFR	Pattaro et al. 2016	MANBA	87	rs228618/rs228613/rs228614/rs228616/rs5026469/rs228629/rs228630/rs6810869/rs4547797/rs6812747/rs227361/rs4586937/rs6813687/rs6821119/rs2272697/rs13112557/rs228632/rs2866406/rs4579121/rs2272696/rs413967/rs434644/rs4496586/rs6821133/rs10027437/rs1054037/rs1077358/rs228623/rs2866408/rs2866409/rs2866410/rs6813322/rs2866412/rs228628/rs6533022/rs6813157/rs7665090/rs7665659/rs1054029/rs3194585/rs2866407…	33	Glomerular filtration rate (creatinine) (PMID:26831199)	High light scatter reticulocyte count	yes	no	no	3	replicated (replication study)	yes
									33	Lymphocyte counts (PMID:27863252)	High light scatter reticulocyte percentage
									33	Multiple sclerosis (PMID:24076602)	Lymphocyte count
									33	Primary biliary cholangitis (PMID:21399635)	Lymphocyte percentage
									33	Primary biliary cholangitis (PMID:26394269)	Mean reticulocyte volume
									33	Primary biliary cirrhosis (PMID:22961000)	Monocyte percentage
									33		Neutrophill percentage
									33		Reticulocyte count
eGFR → Met	34	rs2467853	15:45698793	eGFR	Pattaro et al. 2016	SPATA5L1	48	rs1153852/rs1426932/rs2433601/rs1153845/rs1145097/rs2461700/rs1547487/rs2467862/rs11636114/rs11070452/rs8043055/rs12909409/rs1145093/rs1145089/rs1145084/rs11855414/rs1153855/rs1153857/rs1153860/rs872192/rs8042434/rs1719250/rs2002035/rs1706798/rs12910764/rs1346267/rs2453533/rs77342224/rs1719245/rs1617634/rs1617984/rs2467865/rs2433616/rs1153862/rs8025079/rs35861938/rs2486274/rs9920634/rs9921008/rs1…	34	Chronic kidney disease (PMID:26831199)	Arm fat-free mass (left)	yes	yes	no	1	replicated (previously known)	yes
									34	Chronic kidney disease (PMID:20383146)	Arm predicted mass (left)
									34	Glomerular filtration rate (creatinine) (PMID:26831199)	Impedance of arm (left)
									34	Glomerular filtration rate (creatinine) (PMID:28452372)	Impedance of arm (right)
									34	Glomerular filtration rate (PMID:27588450)	Impedance of whole body
									34	Glomerular filtration rate in non diabetics (creatinine) (PMID:26831199)	Trunk fat-free mass
									34	Renal function and chronic kidney disease (PMID:19430482)	Trunk predicted mass
									34		Whole body fat-free mass
									34		Whole body water mass
eGFR → Met	35	rs2481031	6:160756729	eGFR	Pattaro et al. 2016	intergenic	7	rs2450976/rs2484238/rs2504955/rs2481030/rs2504949/rs3103354/rs3103355	35	no association reported	no association reported	yes	yes	yes	3	no	no
eGFR → Met	36	rs2486681	10:94805665	eGFR	Pattaro et al. 2016	EXOC6	16	rs8211/rs11187256/rs11187262/rs12263369/rs1339821/rs7922067/rs835273/rs835276/rs835278/rs856534/rs2478237/rs2297918/rs4919388/rs55843714/rs2486684/rs2478236	36	no association reported	Eosinophill count	yes	yes	no	3	no	no
									36		Eosinophill percentage
									36		Platelet count
									36		Platelet crit
									36		Platelet distribution width
eGFR → Met	37	rs2536067	7:151425449	eGFR	Pattaro et al. 2016	PRKAG2	2	rs4726086/rs2727548	37	no association reported	Haematocrit percentage	yes	yes	no	3	no	no
									37		Haemoglobin concentration
									37		Red blood cell (erythrocyte) count
eGFR → Met	38	rs267734	1:150951477	eGFR	Pattaro et al. 2016	intergenic	5	rs607518/rs78132593/rs267738/rs198325/rs72992015	38	Blood protein levels (PMID:28240269)	High light scatter reticulocyte count	yes	no	no	2	replicated (previously known)	yes
									38	Chronic kidney disease (PMID:20383146)	High light scatter reticulocyte percentage
									38	Glomerular filtration rate (creatinine) (PMID:28452372)	Mean reticulocyte volume
									38	Glomerular filtration rate (creatinine) (PMID:26831199)	Reticulocyte count
									38	Glomerular filtration rate in non diabetics (creatinine) (PMID:26831199)	Reticulocyte percentage
									38	Glycated hemoglobin levels (PMID:28898252)	Standing height
									38	High light scatter reticulocyte count (PMID:27863252)
eGFR → Met	39	rs2712184	2:217682779	eGFR	Pattaro et al. 2016	AC007563.5	8	rs2541387/rs2712169/rs1548945/rs1548946/rs11892032/rs7587010/rs2541385/rs1014680	39	Glomerular filtration rate in non diabetics (creatinine) (PMID:26831199)	Arm fat-free mass (left)	yes	yes	no	3	replicated (replication study)	yes
									39		Arm fat-free mass (right)
									39		Arm predicted mass (right)
									39		Body fat percentage
									39		Impedance of arm (left)
									39		Impedance of arm (right)
									39		Impedance of leg (left)
									39		Impedance of leg (right)
									39		Impedance of whole body
									39		Trunk fat percentage
									39		Trunk fat-free mass
									39		Trunk predicted mass
									39		Whole body fat-free mass
									39		Whole body water mass
eGFR → Met	40	rs2861422	3:141724644	eGFR	Pattaro et al. 2016	TFDP2	27	rs347686/rs6773343/rs347685/rs1705607/rs1511299/rs347692/rs3792409/rs1705624/rs1704985/rs72990266/rs7640665/rs347678/rs4683658/rs6440060/rs6791514/rs7644155/rs9857917/rs9865413/rs34186890/rs62283130/rs1705614/rs1397764/rs7630893/rs9877817/rs6440057/rs7644383/rs1355438	40	Chronic kidney disease (PMID:20383146)	Mean corpuscular haemoglobin	yes	yes	no	2	replicated (previously known)	yes
									40	Glomerular filtration rate (creatinine) (PMID:28452372)	Mean corpuscular volume
									40	Glomerular filtration rate (creatinine) (PMID:26831199)	Mean reticulocyte volume
									40	Glomerular filtration rate (PMID:27588450)
									40	Glomerular filtration rate in non diabetics (creatinine) (PMID:26831199)
eGFR → Met	41	rs290071	11:31006368	eGFR	Pattaro et al. 2016	DCDC1	2	rs662735/rs163884	41	Hematocrit (PMID:27863252)	Haematocrit percentage	yes	no	no	3	no	no
									41	Hemoglobin concentration (PMID:27863252)	Haemoglobin concentration
									41		Processed meat intake
									41		Red blood cell (erythrocyte) count
									41		Salt added to food
eGFR → Met	42	rs316009	6:160675764	eGFR	Pattaro et al. 2016	SLC22A2	8	rs581611/rs315978/rs791578/rs316010/rs315986/rs316019/rs316020/rs2504941	42	Blood metabolite levels (PMID:24816252)	no association reported	yes	no	no	2	replicated (previously known)	yes
									42	Blood metabolite ratios (PMID:24816252)
									42	Glomerular filtration rate (creatinine) (PMID:26831199)
									42	Glomerular filtration rate (PMID:27588450)
eGFR → Met	43	rs3737267	15:45702799	eGFR	Pattaro et al. 2016	SPATA5L1	1	rs78152015	43	no association reported	no association reported	yes	yes	yes	2	no	no
eGFR → Met	44	rs3758086	8:23714992	eGFR	Pattaro et al. 2016	intergenic	16	rs17786744/rs1731274/rs1629026/rs1705699/rs36071802/rs4871905/rs9314273/rs10109414/rs7007761/rs11778129/rs34861762/rs4872205/rs6999484/rs13267474/rs819196/rs819185	44	Chronic kidney disease (PMID:20383146)	no association reported	yes	no	no	2	replicated (previously known)	yes
									44	Glomerular filtration rate (creatinine) (PMID:28452372)
									44	Glomerular filtration rate (creatinine) (PMID:26831199)
									44	Glomerular filtration rate in non diabetics (creatinine) (PMID:26831199)
									44	Urate levels (PMID:23263486)
eGFR → Met	45	rs3798156	6:160676216	eGFR	Pattaro et al. 2016	SLC22A2	30	rs3119308/rs9766047/rs3127575/rs77373737/rs3103353/rs10945655/rs10945656/rs3127579/rs3119304/rs3127593/rs3127594/rs12204445/rs77166114/rs3101820/rs4123902/rs3127592/rs3103352/rs11753349/rs10945658/rs2279463/rs10945657/rs12207180/rs12205178/rs12204502/rs3101823/rs535785599/rs3101822/rs140158970/rs148667416/rs3127604	45	Chronic kidney disease (PMID:20383146)	E70-E90 Metabolic disorders	yes	yes	no	2	replicated (previously known)	yes
									45	Glomerular filtration rate (creatinine) (PMID:28452372)	E78 Disorders of lipoprotein metabolism and other lipidaemias
									45	Glomerular filtration rate in non diabetics (creatinine) (PMID:26831199)	high cholesterol
									45		I25 Chronic ischaemic heart disease
eGFR → Met	46	rs3820716	2:148680260	eGFR	Pattaro et al. 2016	ACVR2A	37	rs4419186/rs7580610/rs2113794/rs56073268/rs2194695/rs6753116/rs6713811/rs3768688/rs6727415/rs10439198/rs7593570/rs11686483/rs10928374/rs12105745/rs1895694/rs7569629/rs12615059/rs2890922/rs13013419/rs1234396/rs1234433/rs1234402/rs1238800/rs1872198/rs1234429/rs755365/rs12989087/rs1234410/rs1234413/rs1234416/rs7577025/rs7558404/rs13016400/rs1375859/rs1597406/rs73005159/rs1449958	46	no association reported	no association reported	yes	yes	yes	3	no	no
eGFR → Met	47	rs3850625	1:201016296	eGFR	Pattaro et al. 2016	CACNA1S	0		47	Glomerular filtration rate (creatinine) (PMID:28452372)	Arm fat-free mass (left)	yes	yes	no	3	replicated (replication study)	yes
									47	Glomerular filtration rate in non diabetics (creatinine) (PMID:26831199)	Arm fat-free mass (right)
									47		Arm predicted mass (left)
									47		Arm predicted mass (right)
									47		Basal metabolic rate
									47		Hand grip strength (left)
									47		Hand grip strength (right)
									47		Impedance of arm (left)
									47		Impedance of arm (right)
									47		Impedance of whole body
									47		Trunk fat-free mass
									47		Trunk predicted mass
									47		Whole body fat-free mass
									47		Whole body water mass
eGFR → Met	48	rs4014195	11:65506822	eGFR	Pattaro et al. 2016	intergenic	63	rs138502442/rs6591185/rs61895665/rs4645933/rs146861857/rs61893835/rs4645927/rs1074156/rs11227299/rs6591187/rs1074155/rs28464085/rs4014192/rs4930312/rs2236682/rs4930319/rs56686587/rs60626743/rs1073602/rs11227279/rs11227281/rs7924510/rs113623061/rs6591188/rs7110576/rs7115734/rs7120713/rs7123489/rs4930313/rs10896037/rs75601653/rs11227260/rs12802391/rs12576766/rs11227251/rs7930301/rs7934036/rs1089602…	48	Glomerular filtration rate (creatinine) (PMID:28452372)	Eosinophill count	yes	yes	no	2	replicated (replication study)	yes
									48	Glomerular filtration rate (creatinine) (PMID:26831199)	Eosinophill percentage
									48		gout
									48		I10 Essential (primary) hypertension
									48		I10-I15 Hypertensive diseases
									48		Mean platelet (thrombocyte) volume
									48		Platelet count
									48		Red blood cell (erythrocyte) distribution width
eGFR → Met	49	rs4371638	4:77440267	eGFR	Pattaro et al. 2016	SHROOM3	0		49	no association reported	Red blood cell (erythrocyte) count	yes	yes	no	2	no	no
eGFR → Met	50	rs4744712	9:71434707	eGFR	Pattaro et al. 2016	PIP5K1B	11	rs1889150/rs1556751/rs2039424/rs2017/rs2039425/rs2151421/rs2151422/rs4237268/rs7042786/rs10746942/rs11143801	50	Chronic kidney disease (PMID:20383146)	no association reported	yes	yes	yes	2	replicated (previously known)	yes
									50	Glomerular filtration rate (creatinine) (PMID:26831199)
									50	Glomerular filtration rate (creatinine) (PMID:28452372)
									50	Glomerular filtration rate (PMID:27588450)
									50	Glomerular filtration rate in non diabetics (creatinine) (PMID:26831199)
eGFR → Met	51	rs476633	15:41392134	eGFR	Pattaro et al. 2016	INO80	95	rs2928148/rs2928142/rs28828670/rs2928143/rs7167813/rs7170049/rs7166905/rs12324159/rs2947494/rs72737758/rs113070236/rs11853192/rs11856848/rs11858115/rs11858678/rs12101934/rs28735224/rs28737302/rs2899013/rs7173086/rs2928156/rs2928157/rs2947489/rs11855102/rs11855797/rs692195/rs3101442/rs4419033/rs7166205/rs4592624/rs13329537/rs2918462/rs1659228/rs7173841/rs7179966/rs7180494/rs2947493/rs7180853/rs692…	51	Glomerular filtration rate (creatinine) (PMID:26831199)	hypertension	yes	yes	no	3	replicated (previously known)	yes
									51	Glomerular filtration rate in non diabetics (creatinine) (PMID:26831199)	Red blood cell (erythrocyte) count
									51		Sitting height
									51		Standing height
eGFR → Met	52	rs491567	15:53946593	eGFR	Pattaro et al. 2016	WDR72	26	rs690597/rs690255/rs689651/rs690090/rs1031755/rs62007961/rs12593967/rs62005941/rs1031756/rs484867/rs10518733/rs62005955/rs17730436/rs4776169/rs62005954/rs17730281/rs35255404/rs1906413/rs80025274/rs56396864/rs3911729/rs3848137/rs1906437/rs4776168/rs1906412/rs732975	52	Chronic kidney disease (PMID:20383146)	no association reported	yes	no	no	2	replicated (previously known)	yes
									52	Glomerular filtration rate (creatinine) (PMID:26831199)
									52	Glomerular filtration rate (PMID:27588450)
									52	Glomerular filtration rate in non diabetics (creatinine) (PMID:26831199)
									52	Hematological and biochemical traits (PMID:20139978)
									52	Renal function-related traits (BUN) (PMID:22797727)
									52	Renal function-related traits (eGRFcrea) (PMID:22797727)
									52	Renal function-related traits (sCR) (PMID:22797727)
eGFR → Met	53	rs533452	6:160697762	eGFR	Pattaro et al. 2016	SLC22A2	0		53	no association reported	no association reported	yes	yes	yes	3	no	no
eGFR → Met	54	rs6088580	20:33285053	eGFR	Pattaro et al. 2016	NCOA6/PIGU	38	rs6087600/rs6088582/rs6088536/rs1884668/rs6088618/rs6059994/rs6088527/rs6060003/rs6060001/rs6059993/rs1884667/rs6088528/rs6579186/rs6059992/rs6059932/rs1884669/rs6087605/rs2295444/rs13044899/rs1884666/rs6059938/rs3891369/rs6059956/rs6059918/rs6059926/rs8115656/rs6059973/rs6059934/rs2378253/rs6058105/rs6059991/rs764597/rs13040777/rs73106933/rs6059989/rs6059988/rs6058084/rs6058094	54	Glomerular filtration rate (creatinine) (PMID:26831199)	Arm fat-free mass (left)	yes	yes	no	3	replicated (replication study)	yes
									54		Arm fat-free mass (right)
									54		Arm predicted mass (left)
									54		Arm predicted mass (right)
									54		Basal metabolic rate
									54		Comparative height size at age 10
									54		Ease of skin tanning
									54		Hand grip strength (left)
									54		Hand grip strength (right)
									54		High light scatter reticulocyte count
									54		High light scatter reticulocyte percentage
									54		Impedance of arm (left)
									54		Impedance of whole body
									54		Leg fat-free mass (left)
									54		Leg fat-free mass (right)
									54		Leg predicted mass (left)
									54		Leg predicted mass (right)
									54		Reticulocyte count
									54		Reticulocyte percentage
									54		Sitting height
									54		Skin colour
									54		Standing height
									54		Trunk fat-free mass
									54		Trunk predicted mass
									54		Weight
									54		Whole body fat-free mass
									54		Whole body water mass
eGFR → Met	55	rs6420094	5:176817636	eGFR	Pattaro et al. 2016	SLC34A1	9	rs6420095/rs6862195/rs33921462/rs3812035/rs6556316/rs5030873/rs35610898/rs55785724/rs6556314	55	Chronic kidney disease (PMID:20383146)	Eosinophill count	yes	yes	no	1	replicated (previously known)	yes
									55	Chronic kidney disease (PMID:26831199)	Haematocrit percentage
									55	Glomerular filtration rate (creatinine) (PMID:26831199)	Haemoglobin concentration
									55		Lymphocyte percentage
									55		Neutrophill count
									55		Red blood cell (erythrocyte) count
eGFR → Met	56	rs6503507	17:37525274	eGFR	Pattaro et al. 2016	FBXL20	267	rs68178216/rs677888/rs12937703/rs6503519/rs12938268/rs6503517/rs679995/rs12936646/rs6503506/rs12936996/rs34432983/rs12948560/rs12948906/rs12950666/rs6503518/rs12948381/rs6503503/rs12947600/rs12947620/rs12939831/rs7224067/rs7225096/rs73293051/rs11078904/rs6503502/rs11078903/rs34473775/rs801420/rs6503515/rs4795371/rs12942352/rs1966915/rs34597616/rs12940193/rs12947281/rs7210488/rs7212715/rs12945015/…	56	Glomerular filtration rate (creatinine) (PMID:28452372)	asthma	yes	no	no	2	no	no
									56	Urinary metabolites (PMID:26352407)	Basophill count
									56		Basophill percentage
									56		Haematocrit percentage
									56		Haemoglobin concentration
									56		Immature reticulocyte fraction
									56		Mean corpuscular haemoglobin
									56		Mean corpuscular volume
									56		Mean platelet (thrombocyte) volume
									56		Mean reticulocyte volume
									56		Mean sphered cell volume
									56		Platelet count
									56		Red blood cell (erythrocyte) count
eGFR → Met	57	rs6546838	2:73679280	eGFR	Pattaro et al. 2016	ALMS1	201	rs11693588/rs113271013/rs11126412/rs111540621/rs111562669/rs1114380/rs6756885/rs2421577/rs2901438/rs2421552/rs1052162/rs7424690/rs28879089/rs2421555/rs73947808/rs7585004/rs7585124/rs6756987/rs11126404/rs11689588/rs11126403/rs6755217/rs7572722/rs7576245/rs7580750/rs11674602/rs11679809/rs7583255/rs7584575/rs3738848/rs11693586/rs7567585/rs7587577/rs10178409/rs6546857/rs10195358/rs10197409/rs10197755…	57	Blood metabolite levels (PMID:24816252)	Haemoglobin concentration	yes	no	no	2	replicated (previously known)	yes
									57	Blood metabolite ratios (PMID:24816252)
									57	Chronic kidney disease (PMID:20383146)
									57	Creatinine levels (PMID:20383145)
									57	Glomerular filtration rate (creatinine) (PMID:28452372)
									57	Glomerular filtration rate (creatinine) (PMID:26831199)
									57	Glomerular filtration rate (PMID:23535967)
									57	Glomerular filtration rate (PMID:27588450)
									57	Glomerular filtration rate in non diabetics (creatinine) (PMID:26831199)
									57	Metabolic traits (PMID:21886157)
									57	Metabolite levels (X-11787) (PMID:23934736)
									57	Metabolite levels (PMID:21931564)
									57	Serum metabolite levels (PMID:24625756)
									57	Urinary metabolites (H-NMR features) (PMID:24586186)
									57	Urinary metabolites (PMID:26352407)
eGFR → Met	58	rs663992	15:45950259	eGFR	Pattaro et al. 2016	SQRDL/RP11-96O20.4	12	rs675599/rs674117/rs664824/rs660370/rs676476/rs674638/rs648773/rs674676/rs7163992/rs664768/rs659938/rs694929	58	no association reported	no association reported	yes	yes	yes	2	no	no
eGFR → Met	59	rs6795744	3:13906850	eGFR	Pattaro et al. 2016	WNT7A	5	rs9864031/rs112911837/rs13317352/rs67138915/rs13318092	59	Glomerular filtration rate (creatinine) (PMID:26831199)	no association reported	yes	yes	yes	3	no	no
eGFR → Met	60	rs7041792	9:71589237	eGFR	Pattaro et al. 2016	PIP5K1B	16	rs7873239/rs11144510/rs57919809/rs10115608/rs10114872/rs10117188/rs10869578/rs10869599/rs10117043/rs10869607/rs10869623/rs11144468/rs11144471/rs11144474/rs11144496/rs62569167	60	no association reported	no association reported	yes	yes	yes	3	no	no
eGFR → Met	61	rs715	2:211543055	eGFR	Pattaro et al. 2016	CPS1	1	rs1047891	61	Amino acid levels (PMID:26068415)	Arm fat-free mass (left)	yes	no	no	1	replicated (previously known)	yes
									61	Betaine levels in individuals undergoing cardiac evaluation (PMID:26822151)	Arm fat-free mass (right)
									61	Blood metabolite levels (PMID:24816252)	Arm predicted mass (left)
									61	Chronic kidney disease (PMID:20383146)	Arm predicted mass (right)
									61	Chronic kidney disease (PMID:26831199)	Basal metabolic rate
									61	Eosinophil percentage of granulocytes (PMID:27863252)	Body mass index (BMI)
									61	Eosinophil percentage of white cells (PMID:27863252)	Eosinophill count
									61	Fibrinogen (PMID:23969696)	Eosinophill percentage
									61	Fibrinogen (PMID:20031577)	Hip circumference
									61	Fibrinogen levels (PMID:26561523)	Impedance of arm (left)
									61	Fibrinogen levels (PMID:28107422)	Impedance of arm (right)
									61	Glomerular filtration rate (creatinine) (PMID:28452372)	Impedance of leg (left)
									61	Glomerular filtration rate (creatinine) (PMID:26831199)	Impedance of leg (right)
									61	Glomerular filtration rate (PMID:27588450)	Impedance of whole body
									61	Glomerular filtration rate in non diabetics (creatinine) (PMID:26831199)	Leg fat mass (left)
									61	HDL cholesterol (PMID:24097068)	Leg fat mass (right)
									61	Homocysteine levels (PMID:23824729)	Leg fat-free mass (left)
									61	Homocysteine levels (PMID:20154341)	Leg fat-free mass (right)
									61	Macular telangiectasia type 2 (PMID:28250457)	Leg predicted mass (left)
									61	Mean corpuscular hemoglobin (PMID:27863252)	Leg predicted mass (right)
									61	Mean corpuscular volume (PMID:27863252)	Mean corpuscular haemoglobin
									61	Mean platelet volume (PMID:27863252)	Mean corpuscular volume
									61	Metabolite levels (PMID:23378610)	Mean platelet (thrombocyte) volume
									61	Metabolite levels (small molecules and protein measures) (PMID:27005778)	Neutrophill count
									61	Plasma homocysteine levels (post-methionine load test) (PMID:24651765)	Platelet count
									61	Platelet count (PMID:27863252)	Platelet crit
									61	Plateletcrit (PMID:27863252)	Platelet distribution width
									61	Serum metabolite levels (PMID:24625756)	Standing height
									61	Urinary metabolites (PMID:26352407)	Trunk fat-free mass
									61		Trunk predicted mass
									61		Weight
									61		White blood cell (leukocyte) count
									61		Whole body fat-free mass
									61		Whole body water mass
eGFR → Met	62	rs7172766	15:53906763	eGFR	Pattaro et al. 2016	WDR72	16	rs4387549/rs62005939/rs4643263/rs4332691/rs4421928/rs1906400/rs11858504/rs10851542/rs2414249/rs11857733/rs1906439/rs2899518/rs72747347/rs2414248/rs7183565/rs72747328	62	no association reported	no association reported	yes	yes	yes	3	no	no
eGFR → Met	63	rs7660542	4:77234758	eGFR	Pattaro et al. 2016	CCDC158	32	rs6837813/rs72657839/rs72657826/rs72657832/rs62300857/rs62303284/rs7660503/rs6825527/rs62303278/rs150567480/rs1511818/rs17001890/rs62303271/rs59136511/rs150990437/rs62303276/rs57987880/rs11941905/rs62300858/rs111480952/rs186144641/rs34078673/rs62303261/rs7681311/rs11935098/rs7677266/rs62303260/rs62300859/rs62300854/rs61183568/rs62300855/rs62300856	63	no association reported	Haematocrit percentage	yes	yes	no	2	no	no
									63		Haemoglobin concentration
									63		Red blood cell (erythrocyte) count
eGFR → Met	64	rs7735249	5:53310139	eGFR	Pattaro et al. 2016	ARL15	6	rs7719168/rs185406435/rs111366116/rs112838464/rs80138475/rs79760705	64	Glomerular filtration rate (creatinine) (PMID:28452372)	High light scatter reticulocyte count	yes	yes	no	3	no	no
									64		High light scatter reticulocyte percentage
									64		Reticulocyte count
									64		Reticulocyte percentage
eGFR → Met	65	rs7805747	7:151407801	eGFR	Pattaro et al. 2016	PRKAG2	16	rs10480299/rs55791829/rs55779150/rs73158188/rs10224210/rs10224002/rs57807319/rs10480300/rs10253736/rs73728279/rs10265221/rs17173238/rs10254101/rs6464165/rs56012466/rs66497154	65	Chronic kidney disease (PMID:26831199)	Haematocrit percentage	yes	no	no	1	replicated (previously known)	yes
									65	Chronic kidney disease (PMID:20383146)	Haemoglobin concentration
									65	Glomerular filtration rate (creatinine) (PMID:28452372)	hypertension
									65	Glomerular filtration rate (creatinine) (PMID:26831199)	Mean corpuscular haemoglobin concentration
									65	Glomerular filtration rate (PMID:27588450)	Red blood cell (erythrocyte) count
									65	Glomerular filtration rate in non diabetics (creatinine) (PMID:26831199)
									65	Hematocrit (PMID:28017375)
									65	Hematocrit (PMID:27863252)
									65	Hematocrit (PMID:19862010)
									65	Hemoglobin (PMID:19862010)
									65	Hemoglobin concentration (PMID:27863252)
									65	Hemoglobin levels (PMID:28017375)
									65	Metabolite levels (small molecules and protein measures) (PMID:27005778)
									65	Red blood cell count (PMID:27863252)
									65	Red blood cell traits (PMID:23222517)
									65	Urate levels (PMID:23263486)
									65	Urea levels (PMID:28270201)
eGFR → Met	66	rs7956634	12:15321194	eGFR	Pattaro et al. 2016	RERG	8	rs7956773/rs2193172/rs10459101/rs7302787/rs10846157/rs12826808/rs35949897/rs10846156	66	Glomerular filtration rate (creatinine) (PMID:26831199)	no association reported	yes	yes	yes	3	replicated (replication study)	yes
eGFR → Met	67	rs807601	2:15793014	eGFR	Pattaro et al. 2016	intergenic	3	rs56019566/rs807603/rs807624	67	Glomerular filtration rate (creatinine) (PMID:28452372)	no association reported	yes	no	no	2	replicated (previously known)	yes
									67	Glomerular filtration rate (creatinine) (PMID:26831199)
									67	Wilms tumor (PMID:22544364)
eGFR → Met	68	rs848490	7:77555005	eGFR	Pattaro et al. 2016	PHTF2	87	rs6966257/rs56052251/rs848446/rs56100966/rs56109023/rs17467232/rs55989782/rs73136294/rs73138424/rs848445/rs6960913/rs17385959/rs10249075/rs68153348/rs73138439/rs76629007/rs7778096/rs848492/rs56215603/rs55689723/rs55759218/rs55860308/rs55869229/rs55919387/rs848488/rs62460739/rs62460740/rs848494/rs56111978/rs56128286/rs56198418/rs11770446/rs56364559/rs56400413/rs62460675/rs62460677/rs67745553/rs173…	68	Glomerular filtration rate (creatinine) (PMID:26831199)	Body fat percentage	yes	yes	no	2	replicated (previously known)	yes
									68	Glomerular filtration rate in non diabetics (creatinine) (PMID:26831199)	Hip circumference
									68		Leg fat percentage (left)
									68		Standing height
									68		Trunk fat mass
									68		Trunk fat percentage
									68		Weight
									68		Whole body fat mass
eGFR → Met	69	rs887258	17:59479580	eGFR	Pattaro et al. 2016	TBX2/TBX2-AS1	4	rs12937792/rs2286525/rs9907379/rs1476781	69	no association reported	Arm fat-free mass (left)	yes	yes	no	3	no	no
									69		Arm fat-free mass (right)
									69		Arm predicted mass (left)
									69		Arm predicted mass (right)
									69		Basal metabolic rate
									69		Comparative height size at age 10
									69		Haematocrit percentage
									69		Haemoglobin concentration
									69		hypertension
									69		Leg fat-free mass (left)
									69		Leg fat-free mass (right)
									69		Leg predicted mass (left)
									69		Leg predicted mass (right)
									69		Red blood cell (erythrocyte) count
									69		Standing height
									69		Trunk fat-free mass
									69		Trunk predicted mass
									69		Whole body fat-free mass
									69		Whole body water mass
eGFR → Met	70	rs894680	17:19440538	eGFR	Pattaro et al. 2016	SLC47A1	15	rs2453579/rs11871125/rs2453581/rs2453578/rs111374932/rs11870808/rs2440165/rs2453580/rs2453583/rs2453584/rs2453582/rs2440164/rs2252281/rs55661368/rs8071709	70	Glomerular filtration rate (creatinine) (PMID:26831199)	Lymphocyte count	yes	yes	no	2	replicated (previously known)	yes
									70	Glomerular filtration rate (creatinine) (PMID:28452372)	Lymphocyte percentage
									70	Glomerular filtration rate in non diabetics (creatinine) (PMID:26831199)	Neutrophill percentage
eGFR → Met	71	rs913423	10:94845036	eGFR	Pattaro et al. 2016	intergenic	5	rs6583855/rs12359135/rs10786069/rs10882140/rs10882141	71	no association reported	Eosinophill count	yes	yes	no	3	no	no
									71		Eosinophill percentage
									71		high cholesterol
									71		Lymphocyte percentage
									71		Platelet count
									71		Platelet crit
eGFR → Met	72	rs9472135	6:43809802	eGFR	Pattaro et al. 2016	intergenic	20	rs6931147/rs68137036/rs2396084/rs6458354/rs4714700/rs744103/rs9472142/rs6937438/rs10456526/rs9369427/rs9472139/rs3734692/rs2396083/rs10223666/rs881858/rs9472137/rs9472138/rs9369425/rs12189774/rs1317983	72	Chronic kidney disease (PMID:20383146)	Haematocrit percentage	yes	no	no	2	replicated (previously known)	yes
									72	Glomerular filtration rate (creatinine) (PMID:28452372)	Haemoglobin concentration
									72	Glomerular filtration rate (creatinine) (PMID:26831199)	High light scatter reticulocyte count
									72	Glomerular filtration rate (PMID:27588450)	Red blood cell (erythrocyte) count
									72	Glomerular filtration rate in non diabetics (creatinine) (PMID:26831199)	Waist circumference / Hip circumference
									72	Hematocrit (PMID:27863252)
									72	Hemoglobin concentration (PMID:27863252)
									72	Hypothyroidism (PMID:27182965)
									72	Plasma thyroid-stimulating hormone levels (PMID:28333968)
									72	Red blood cell count (PMID:27863252)
									72	Thyroid hormone levels (PMID:23408906)
eGFR → Met	73	rs963837	11:30749090	eGFR	Pattaro et al. 2016	intergenic	2	rs10767873/rs3925584	73	Chronic kidney disease (PMID:22479191)	Haematocrit percentage	yes	no	no	2	replicated (previously known)	yes
									73	Glomerular filtration rate (creatinine) (PMID:28452372)	Haemoglobin concentration
									73	Glomerular filtration rate (creatinine) (PMID:26831199)	hypertension
									73	Glomerular filtration rate (PMID:27588450)	I10 Essential (primary) hypertension
									73	Glomerular filtration rate in non diabetics (creatinine) (PMID:26831199)	I10-I15 Hypertensive diseases
									73	Magnesium levels (PMID:20700443)	Red blood cell (erythrocyte) count
									73	Renal function-related traits (BUN) (PMID:22797727)
									73	Renal function-related traits (eGRFcrea) (PMID:22797727)
									73	Renal function-related traits (sCR) (PMID:22797727)
eGFR → Met	74	rs9806724	15:45740212	eGFR	Pattaro et al. 2016	C15orf48	0		74	no association reported	no association reported	yes	yes	yes	3	no	no
eGFR → Met	75	rs9907356	17:59454615	eGFR	Pattaro et al. 2016	BCAS3/RP11-332H18.5	10	rs929471/rs1004492/rs3785839/rs11079427/rs8072961/rs7216762/rs9914215/rs7214149/rs8080537/rs7219624	75	no association reported	Haematocrit percentage	yes	yes	no	3	no	no
									75		Haemoglobin concentration
									75		Red blood cell (erythrocyte) count
									75		Standing height
	Rhee et al. 2013 PMID: 23823483; Shin et al. 2016 PMID: 24816252; Long et al. 2017 PMID: 28263315
	Pattaro et al. 2016 PMID: 26831199
1	Results of a systematic look-up using SNiPA (http://www.snipa.org, PMID 25431330) [Access: Sep 2018, update Feb 2020]: any reported trait from genome-wide association study (p<5E-08, incl. proxies, LD R²>0.8)
2	Results of a sytematic look-up using GeneAtlas (http://geneatlas.roslin.ed.ac.uk/, PMID 30349118) [Access: Feb 2019, update Mar 2020]: any reported trait from genome-wide associations study (p<5×E-08, no proxies were considered)
3	SNPs selected as instruments in main analysis
	Definition of subsets of genetic variants to address potential threats of Mendelian Randomization through pleiotropic instruments or instruments with weak/spurious association:
4	Selection 1 (Issue: pleiotropy): exclusion of SNPs with genome-wide significant associations (p<5E-08) related to traits other than related traits of interest, Source: SNiPA (less stringent version)
5	Selection 2 (Issue: pleiotropy): exclusion of SNPs with genome-wide significant associations (p<5E-08) related to traits other than related traits of interest, Source: SNiPA and GeneAtlas (more stringent version)
6	Selection 3 (Issue: instruments with weak/spurious association): classification of SNPs according to reported association p-value (1: p < 1E-20, 2: 1E-20 < p ≤ 1E-10, 3: 1E-10 ≤ p < 5E-08)
7	Selection 4 (Issue: instruments with weak/spurious association): only for eGFR - exclusion of SNPs reported in Pattaro et al. 2016 (PMID 26831199, Supplementary Table 2 and 3) as previously known or as validated in replication study.
	NA: not applicable

## Sheet: STable 6
Supplementary Table 6: Identified genome-wide association studies of metabolic traits
No	Reference	PMID	Criterion 0:	Criterion 1:	Criterion 2:	Criterion 3:	Criterion 4:	Selection of Study (Yes/No) and Comment
			Independent study (not part of larger study)	Evaluation of Serum or Plasma	Total sample size >1,500	Evaluation of ≥ 1 metabolite of interest	Availability of mGWAS results
1	Rhee et al. 2013	23823483	×	×	×	×	×	Yes, selected (FHS, N=2,076)
2	Shin et al. 2014	24816252	×	×	×	×	×	Yes, selected (KORA F4/TwinsUK, N=7,824)
3	Draisma et al. 2015	26068415	×	×	×	×	×	Yes, selected (7 European cohorts, N=7,478)
4	Long et al. 2017	28263315	×	×	×	×	×	Yes, selected (TwinsUK, N=1,960)
5	Demirkan et al. 2012	22359512	×	×	×	-		No, no metabolite of interest present
6	Inouye et al. 2012	22916037	×	×	×	-		No, no metabolite of interest present, purpose-specific analysis (metabolite network analysis)
7	Kettunen et al. 2012	22286219	×	×	×	-		No, no metabolites of interest present (same population analysed)
8	Tukiainen et al. 2012	22156771	×	×	×	-
9	Demirkan et al. 2015	25569235	×	×	×	-		No, no metabolites of interest present
10	Kraus et al. 2015	26540294	×	×	×	-		No, no metabolite of interest present, purpose-specific analysis (case-control setting)
11	Kettunen et al. 2016	27005778	×	×	×	-		No, no metabolites of interest present
12	Davis et al. 2017	29084231	×	×	×	-		No, no metabolites of interest present
13	Gieger et al. 2008	19043545	×	×	-			No, too small, purpose-specific analysis (only males)
14	Nicholson et al. 2011	21931564	×	×	-			No, too small
15	Hong et al. 2013	23281178	×	×	-			No, too small, purpose-specific analysis (case-control setting)
16	Yu et al. 2014	24625756	×	×	-			No, too small, non-Europeans (overlapping populations)
17	Yu et al. 2016	27602404	×	×	-
18	Yet et al. 2016	27073872	×	×	-			No, too small
19	Suhre et al. 2011 (NatGenet)	21572414	×	-				No, no blood samples evaluated
20	Montoliu et al. 2013	23065485	×	-				No, no blood samples evaluated
21	Rueedi et al. 2014	24586186	×	-				No, no blood samples evaluated
22	Raffler et al. 2015	26352407	×	-				No, no blood samples evaluated
23	McMahon et al. 2017	28302371	×	-				No, no blood samples evaluated
24	Illig et al. 2010	20037589	Shin et al. 2014	×				No, overlapping populations (KORA S4-F4/TwinsUK), partially purpose-specific analysis → largest and most recent study was chosen
25	Mittlestrass et al. 2011	21852955		×
26	Suhre et al. 2011 (Nature)	21886157		×
27	Krumsiek et al. 2012	23093944		×
28	Raffler et al. 2013	23414815		×
29	Ried et al. 2014	24927737		×
30	Krumsiek et al. 2015	26491425		×
31	Rhee et al. 2016	27453504	Rhee et al. 2013	×				No, overlapping populations (FHS), purpose-specific analysis (exome array study) → standard mGWAS published in 2013 was chosen
